# Supplementary material for: Bis[N′-(3-cyano­benzyl­idene)isonicotino­hydrazide]silver(I) trifluoro­acetate
Source: Acta Crystallogr Sect E Struct Rep Online. 2009 Aug 8;65(Pt 9):m1029. doi: 10.1107/S1600536809029183 (PMC2970130; doi:10.1107/S1600536809029183)
Supplement: Supplementary file 1 [file e-65-m1029-sup1.cif]

##############################################################################
###                                                                        ###
###        Electronic paper (Acta Crystallographica Section E)             ###
###                                                                        ###
##############################################################################
#                                                                            #
# This CIF contains the data in a paper accepted for publication in Acta     #
# Crystallographica Section E. It conforms to the requirements of Notes      #
# for Authors for Section E, and has been peer reviewed under the auspices   #
# of the IUCr Commission on Journals.                                        #
#                                                                            #
# Full details of the Crystallographic Information File format               #
# are given in the paper "The Crystallographic Information File (CIF):       #
# a New Standard Archive File for Crystallography" by S. R. Hall, F. H.      #
# Allen and I. D. Brown [Acta Cryst. (1991), A47, 655-685].                  #
#                                                                            #
# The current version of the core CIF dictionary is obtainable from          #
# ftp://ftp.iucr.org/pub/cif_core.dic. The current version number is 2.4.    #
#                                                                            #
# Software is freely available for graphical display of the structure(s) in  #
# this CIF.  For information consult the CIF home page http://www.iucr.org/  #
# cif/home.html                                                              #
#                                                                            #
# This file may be used for bona fide research purposes within the           #
# scientific community so long as proper attribution is given to the journal # 
# article from which it was obtained.                                        #
#                                                                            #
##############################################################################
                                             
data_I
_audit_creation_method     SHELXL-97
_chemical_name_systematic
;
Bis[<i>N</i>'-(3-cyanobenzylidene)isonicotinohydrazide]silver(I)
trifluoroacetate
;
_chemical_name_common     ?
_chemical_formula_moiety     'C28 H20 Ag N8 O2 +, C2 F3 O2 -'
_chemical_formula_sum     'C30 H20 Ag F3 N8 O4'
_chemical_formula_iupac     '[Ag (C14 H10 N4 O1)2] C2 F3 O2'
_chemical_formula_weight     721.41
_chemical_melting_point     ?
_symmetry_cell_setting     Triclinic
_symmetry_space_group_name_H-M     'P -1'
_symmetry_space_group_name_Hall     '-P 1'
loop_
    _symmetry_equiv_pos_as_xyz
    'x, y, z'
    '-x, -y, -z'
_cell_length_a     7.5345(14)
_cell_length_b     13.744(3)
_cell_length_c     14.098(3)
_cell_angle_alpha     86.562(3)
_cell_angle_beta     88.126(3)
_cell_angle_gamma     83.792(3)
_cell_volume     1448.2(5)
_cell_formula_units_Z     2
_cell_measurement_reflns_used     2885
_cell_measurement_theta_min     2.14
_cell_measurement_theta_max     25.50
_cell_measurement_temperature     173(2)
_exptl_crystal_description     needle
_exptl_crystal_colour     yellow
_exptl_crystal_size_max     0.32
_exptl_crystal_size_mid     0.22
_exptl_crystal_size_min     0.17
_exptl_crystal_density_diffrn     1.654
_exptl_crystal_density_meas     ?
_exptl_crystal_density_method     'not measured'
_exptl_crystal_F_000     724
_exptl_absorpt_coefficient_mu     0.768
_exptl_absorpt_correction_type     multi-scan
_exptl_absorpt_process_details     '(SADABS; Sheldrick, 1996)'
_exptl_absorpt_correction_T_min     0.7912
_exptl_absorpt_correction_T_max     0.8806
_exptl_special_details
;
;
_diffrn_ambient_temperature     173(2)
_diffrn_radiation_type     MoK\a
_diffrn_radiation_wavelength     0.71073
_diffrn_radiation_source     'fine-focus sealed tube'
_diffrn_radiation_monochromator     graphite
_diffrn_measurement_device_type     'Bruker APEXII CCD detector'
_diffrn_measurement_method     '\f and \w'
_diffrn_detector_area_resol_mean     ?
_diffrn_reflns_number     8015
_diffrn_reflns_av_R_equivalents     0.0249
_diffrn_reflns_av_sigmaI/netI     0.0407
_diffrn_reflns_theta_min     2.14
_diffrn_reflns_theta_max     25.50
_diffrn_reflns_theta_full     25.50
_diffrn_measured_fraction_theta_max     0.984
_diffrn_measured_fraction_theta_full     0.984
_diffrn_reflns_limit_h_min     -9
_diffrn_reflns_limit_h_max     9
_diffrn_reflns_limit_k_min     -16
_diffrn_reflns_limit_k_max     16
_diffrn_reflns_limit_l_min     -8
_diffrn_reflns_limit_l_max     17
_diffrn_standards_number     ?
_diffrn_standards_interval_count     ?
_diffrn_standards_interval_time     ?
_diffrn_standards_decay_%     ?
_refine_special_details
;
Refinement of <i>F</i>^2^ against ALL reflections. The weighted <i>R</i>-factor
<i>wR</i> and goodness of fit <i>S</i> are based on <i>F</i>^2^, conventional
<i>R</i>-factors <i>R</i> are based on <i>F</i>, with <i>F</i> set to zero for
negative <i>F</i>^2^. The threshold expression of <i>F</i>^2^ >
\s(<i>F</i>^2^) is used only for calculating <i>R</i>-factors(gt) <i>etc</i>.
and is not relevant to the choice of reflections for refinement.
<i>R</i>-factors based on <i>F</i>^2^ are statistically about twice as large
as those based on <i>F</i>, and <i>R</i>- factors based on ALL data will be
even larger.
;
_reflns_number_total     5306
_reflns_number_gt     4046
_reflns_threshold_expression     I>2\s(I)
_refine_ls_structure_factor_coef     Fsqd
_refine_ls_matrix_type     full
_refine_ls_R_factor_all     0.0606
_refine_ls_R_factor_gt     0.0457
_refine_ls_wR_factor_gt     0.1240
_refine_ls_wR_factor_ref     0.1366
_refine_ls_goodness_of_fit_ref     1.028
_refine_ls_restrained_S_all     1.050
_refine_ls_number_reflns     5306
_refine_ls_number_parameters     443
_refine_ls_number_restraints     48
_refine_ls_hydrogen_treatment     constr
_refine_ls_weighting_scheme     calc
_refine_ls_weighting_details
           'calc w=1/[\s^2^(Fo^2^)+(0.0871P)^2^+0.05P] where P=(Fo^2^+2Fc^2^)/3'
_atom_sites_solution_hydrogens     geom
_atom_sites_solution_primary     direct
_atom_sites_solution_secondary     difmap
_refine_ls_shift/su_max     0.001
_refine_ls_shift/su_mean     0.000
_refine_diff_density_max     0.952
_refine_diff_density_min     -0.829
_refine_ls_extinction_method     none
_refine_ls_extinction_coef     ?
loop_
    _atom_type_symbol
    _atom_type_description
    _atom_type_scat_dispersion_real
    _atom_type_scat_dispersion_imag
    _atom_type_scat_source
    'C' 'C' 0.0033 0.0016
                         'International Tables Vol C Tables 4.2.6.8 and 6.1.1.4'
    'H' 'H' 0.0000 0.0000
                         'International Tables Vol C Tables 4.2.6.8 and 6.1.1.4'
    'Ag' 'Ag' -0.8971 1.1015
                         'International Tables Vol C Tables 4.2.6.8 and 6.1.1.4'
    'F' 'F' 0.0171 0.0103
                         'International Tables Vol C Tables 4.2.6.8 and 6.1.1.4'
    'N' 'N' 0.0061 0.0033
                         'International Tables Vol C Tables 4.2.6.8 and 6.1.1.4'
    'O' 'O' 0.0106 0.0060
                         'International Tables Vol C Tables 4.2.6.8 and 6.1.1.4'
_computing_data_collection     'SMART (Siemens, 1996)'
_computing_cell_refinement     'SAINT (Siemens, 1994)'
_computing_data_reduction     'SAINT (Siemens, 1994)'
_computing_structure_solution     'SHELXL97 (Sheldrick, 2008)'
_computing_structure_refinement     'SHELXL97 (Sheldrick, 2008)'
_computing_molecular_graphics
;
SHELXTL (Sheldrick, 2008) and DIAMOND (Brandenburg, 2005)
;
_computing_publication_material     'SHELXL97 (Sheldrick, 2008)'
loop_
    _atom_site_type_symbol
    _atom_site_label
    _atom_site_fract_x
    _atom_site_fract_y
    _atom_site_fract_z
    _atom_site_U_iso_or_equiv
    _atom_site_adp_type
    _atom_site_calc_flag
    _atom_site_refinement_flags
    _atom_site_occupancy
    _atom_site_disorder_assembly
    _atom_site_disorder_group
    Ag Ag1 0.07174(4) 0.80139(2) 0.31966(2) 0.07153(17) Uani d . 1 A 4
    N N1 0.1905(4) 0.8820(2) 0.4222(2) 0.0511(7) Uani d . 1 A 4
    N N2 0.4458(4) 1.0110(2) 0.71224(19) 0.0467(6) Uani d . 1 A 4
    H H40 0.4975 0.9505 0.7165 0.056 Uiso d R 1 A 4
    N N3 0.4965(4) 1.0684(2) 0.78081(19) 0.0499(7) Uani d . 1 A 4
    N N4 0.9740(5) 0.9994(3) 1.2069(2) 0.0771(10) Uani d . 1 A 4
    N N5 -0.0205(4) 0.7130(2) 0.2151(2) 0.0542(7) Uani d . 1 A 4
    N N6 -0.3086(4) 0.5740(2) -0.06091(19) 0.0499(7) Uani d . 1 A 4
    H H39 -0.3230 0.6397 -0.0717 0.060 Uiso d R 1 A 4
    N N7 -0.3701(4) 0.5149(2) -0.12433(19) 0.0473(6) Uani d . 1 A 4
    N N8 -0.8578(6) 0.5997(3) -0.5468(3) 0.0829(11) Uani d . 1 A 4
    O O1 0.2840(4) 1.14121(17) 0.63867(18) 0.0630(7) Uani d . 1 A 4
    O O2 -0.2138(4) 0.44400(17) 0.03838(17) 0.0601(6) Uani d . 1 A 4
    O O3 0.2518(5) 0.2337(2) 0.1519(2) 0.0957(11) Uani d . 1 B 4
    O O4 0.3698(5) 0.1775(2) 0.2890(2) 0.0950(11) Uani d . 1 B 4
    C C1 0.2540(6) 0.8390(3) 0.5037(3) 0.0623(10) Uani d . 1 A 4
    H H28 0.2629 0.7695 0.5111 0.075 Uiso calc R 1 A 4
    C C2 0.3069(5) 0.8889(3) 0.5766(3) 0.0577(9) Uani d . 1 A 4
    H H29 0.3509 0.8547 0.6331 0.069 Uiso calc R 1 A 4
    C C3 0.2955(4) 0.9898(2) 0.5673(2) 0.0413(7) Uani d . 1 A 4
    C C4 0.2324(4) 1.0347(2) 0.4829(2) 0.0480(8) Uani d . 1 A 4
    H H30 0.2240 1.1040 0.4733 0.058 Uiso calc R 1 A 4
    C C5 0.1822(4) 0.9791(3) 0.4135(2) 0.0492(8) Uani d . 1 A 4
    H H31 0.1392 1.0115 0.3560 0.059 Uiso calc R 1 A 4
    C C6 0.3404(4) 1.0549(2) 0.6427(2) 0.0470(8) Uani d . 1 A 4
    C C7 0.5898(4) 1.0245(3) 0.8475(2) 0.0488(8) Uani d . 1 A 4
    H H32 0.6173 0.9553 0.8495 0.059 Uiso calc R 1 A 4
    C C8 0.6539(4) 1.0815(2) 0.9204(2) 0.0461(7) Uani d . 1 A 4
    C C9 0.6270(5) 1.1842(3) 0.9143(3) 0.0606(10) Uani d . 1 A 4
    H H33 0.5639 1.2171 0.8623 0.073 Uiso calc R 1 A 4
    C C10 0.6902(6) 1.2380(3) 0.9820(3) 0.0748(12) Uani d . 1 A 4
    H H34 0.6709 1.3075 0.9768 0.090 Uiso calc R 1 A 4
    C C11 0.7812(6) 1.1916(3) 1.0576(3) 0.0672(11) Uani d . 1 A 4
    H H35 0.8269 1.2289 1.1040 0.081 Uiso calc R 1 A 4
    C C12 0.8062(5) 1.0904(3) 1.0659(3) 0.0545(9) Uani d . 1 A 4
    C C13 0.7428(5) 1.0354(3) 0.9974(2) 0.0481(8) Uani d . 1 A 4
    H H36 0.7606 0.9658 1.0037 0.058 Uiso calc R 1 A 4
    C C14 0.9005(5) 1.0402(3) 1.1449(3) 0.0603(9) Uani d . 1 A 4
    C C15 -0.1106(6) 0.7536(3) 0.1400(3) 0.0700(11) Uani d . 1 A 4
    H H22 -0.1284 0.8231 0.1327 0.084 Uiso calc R 1 A 4
    C C16 -0.1786(5) 0.7013(3) 0.0732(3) 0.0590(9) Uani d . 1 A 4
    H H21 -0.2389 0.7340 0.0203 0.071 Uiso calc R 1 A 4
    C C17 -0.1585(4) 0.6002(2) 0.0834(2) 0.0417(7) Uani d . 1 A 4
    C C18 -0.0668(5) 0.5584(2) 0.1616(2) 0.0499(8) Uani d . 1 A 4
    H H20 -0.0499 0.4890 0.1715 0.060 Uiso calc R 1 A 4
    C C19 -0.0005(5) 0.6156(3) 0.2244(2) 0.0530(8) Uani d . 1 A 4
    H H19 0.0627 0.5847 0.2772 0.064 Uiso calc R 1 A 4
    C C20 -0.2274(4) 0.5316(2) 0.0187(2) 0.0442(7) Uani d . 1 A 4
    C C21 -0.4550(5) 0.5585(3) -0.1937(2) 0.0508(8) Uani d . 1 A 4
    H H23 -0.4746 0.6280 -0.1976 0.061 Uiso calc R 1 A 4
    C C22 -0.5228(4) 0.5035(2) -0.2675(2) 0.0461(7) Uani d . 1 A 4
    C C23 -0.4960(5) 0.4015(3) -0.2652(3) 0.0542(9) Uani d . 1 A 4
    H H24 -0.4279 0.3667 -0.2161 0.065 Uiso calc R 1 A 4
    C C24 -0.5667(6) 0.3510(3) -0.3331(3) 0.0628(10) Uani d . 1 A 4
    H H25 -0.5495 0.2813 -0.3297 0.075 Uiso calc R 1 A 4
    C C25 -0.6625(5) 0.3998(3) -0.4062(3) 0.0591(9) Uani d . 1 A 4
    H H26 -0.7109 0.3643 -0.4532 0.071 Uiso calc R 1 A 4
    C C26 -0.6874(5) 0.5011(3) -0.4105(2) 0.0533(8) Uani d . 1 A 4
    C C27 -0.6184(5) 0.5528(3) -0.3409(2) 0.0510(8) Uani d . 1 A 4
    H H27 -0.6372 0.6224 -0.3438 0.061 Uiso calc R 1 A 4
    C C28 -0.7845(5) 0.5554(3) -0.4867(3) 0.0626(10) Uani d . 1 A 4
    C C29 0.2595(5) 0.2239(3) 0.2380(3) 0.0611(10) Uani d . 1 B 4
    C C30 0.1058(7) 0.2780(3) 0.2934(4) 0.0814(13) Uani d D 1 B 4
    F F1 0.1449(15) 0.3562(8) 0.3268(9) 0.132(5) Uani d PDU 0.593(15) C 1
    F F2 0.0334(14) 0.2268(7) 0.3564(11) 0.156(6) Uani d PDU 0.593(15) C 1
    F F3 -0.0247(13) 0.3127(8) 0.2334(8) 0.144(5) Uani d PDU 0.593(15) C 1
    F F1' 0.141(3) 0.2689(11) 0.3907(7) 0.145(6) Uani d PDU 0.407(15) C 2
    F F2' -0.0425(19) 0.2452(15) 0.2912(13) 0.153(7) Uani d PDU 0.407(15) C 2
    F F3' 0.093(2) 0.3702(7) 0.2843(13) 0.132(7) Uani d PDU 0.407(15) C 2
loop_
    _atom_site_aniso_label
    _atom_site_aniso_U_11
    _atom_site_aniso_U_22
    _atom_site_aniso_U_33
    _atom_site_aniso_U_12
    _atom_site_aniso_U_13
    _atom_site_aniso_U_23
    Ag1 0.0812(3) 0.0767(3) 0.0630(2) -0.01527(17) -0.01994(17) -0.03412(17)
    N1 0.0622(17) 0.0518(17) 0.0435(16) -0.0139(13) -0.0157(13) -0.0136(12)
    N2 0.0567(15) 0.0441(15) 0.0412(15) -0.0050(12) -0.0149(12) -0.0128(11)
    N3 0.0594(16) 0.0477(16) 0.0452(16) -0.0078(13) -0.0152(13) -0.0137(12)
    N4 0.079(2) 0.103(3) 0.050(2) -0.011(2) -0.0193(18) -0.0021(19)
    N5 0.0699(18) 0.0492(18) 0.0460(16) -0.0064(14) -0.0174(14) -0.0158(13)
    N6 0.0672(17) 0.0418(15) 0.0435(15) -0.0091(13) -0.0175(13) -0.0097(12)
    N7 0.0606(16) 0.0450(15) 0.0390(15) -0.0093(12) -0.0137(13) -0.0115(12)
    N8 0.103(3) 0.089(3) 0.061(2) -0.019(2) -0.037(2) 0.003(2)
    O1 0.0821(17) 0.0408(14) 0.0686(17) -0.0027(12) -0.0307(13) -0.0155(11)
    O2 0.0886(18) 0.0389(14) 0.0550(15) -0.0067(12) -0.0241(13) -0.0092(10)
    O3 0.162(3) 0.074(2) 0.0531(18) -0.024(2) -0.0202(19) 0.0046(15)
    O4 0.110(2) 0.078(2) 0.093(2) 0.0287(18) -0.046(2) -0.0184(17)
    C1 0.085(3) 0.042(2) 0.064(2) -0.0097(18) -0.029(2) -0.0104(17)
    C2 0.084(2) 0.0413(19) 0.051(2) -0.0106(17) -0.0296(18) -0.0026(15)
    C3 0.0457(16) 0.0413(17) 0.0390(16) -0.0081(13) -0.0106(13) -0.0088(13)
    C4 0.0597(19) 0.0429(18) 0.0431(18) -0.0100(15) -0.0137(15) -0.0017(14)
    C5 0.0581(19) 0.054(2) 0.0377(17) -0.0124(16) -0.0144(15) -0.0001(14)
    C6 0.0553(18) 0.0424(19) 0.0459(19) -0.0102(15) -0.0130(15) -0.0101(14)
    C7 0.0591(19) 0.0445(19) 0.0445(18) -0.0062(15) -0.0095(15) -0.0106(14)
    C8 0.0538(18) 0.0478(19) 0.0389(17) -0.0095(14) -0.0117(14) -0.0084(14)
    C9 0.081(3) 0.045(2) 0.057(2) -0.0056(17) -0.0252(19) -0.0060(16)
    C10 0.099(3) 0.047(2) 0.082(3) -0.012(2) -0.032(2) -0.0144(19)
    C11 0.081(3) 0.061(3) 0.065(3) -0.016(2) -0.023(2) -0.0222(19)
    C12 0.058(2) 0.066(2) 0.0423(19) -0.0110(17) -0.0096(16) -0.0090(16)
    C13 0.0570(19) 0.0456(19) 0.0430(18) -0.0064(15) -0.0093(15) -0.0058(14)
    C14 0.062(2) 0.076(3) 0.046(2) -0.0118(19) -0.0089(18) -0.0125(18)
    C15 0.106(3) 0.041(2) 0.066(2) -0.008(2) -0.035(2) -0.0093(17)
    C16 0.087(3) 0.0405(19) 0.051(2) -0.0024(17) -0.0313(19) -0.0053(15)
    C17 0.0482(17) 0.0408(17) 0.0362(16) -0.0028(13) -0.0035(13) -0.0059(13)
    C18 0.068(2) 0.0406(18) 0.0413(18) 0.0011(15) -0.0147(15) -0.0067(14)
    C19 0.062(2) 0.056(2) 0.0422(18) -0.0019(16) -0.0168(15) -0.0095(15)
    C20 0.0528(18) 0.0416(19) 0.0394(17) -0.0034(14) -0.0096(14) -0.0105(13)
    C21 0.064(2) 0.0436(19) 0.047(2) -0.0095(15) -0.0115(16) -0.0071(15)
    C22 0.0551(18) 0.0457(19) 0.0403(17) -0.0137(15) -0.0080(14) -0.0072(14)
    C23 0.065(2) 0.046(2) 0.054(2) -0.0105(16) -0.0137(17) -0.0035(15)
    C24 0.077(2) 0.047(2) 0.068(3) -0.0150(18) -0.013(2) -0.0151(17)
    C25 0.071(2) 0.057(2) 0.054(2) -0.0169(18) -0.0123(18) -0.0179(17)
    C26 0.059(2) 0.061(2) 0.0434(19) -0.0170(17) -0.0117(15) -0.0073(16)
    C27 0.064(2) 0.0462(19) 0.0454(19) -0.0128(16) -0.0148(16) -0.0039(14)
    C28 0.077(2) 0.064(2) 0.052(2) -0.019(2) -0.0222(19) -0.0061(18)
    C29 0.086(3) 0.0379(19) 0.061(2) -0.0105(18) -0.021(2) 0.0021(16)
    C30 0.094(3) 0.052(3) 0.095(4) -0.002(2) -0.009(3) 0.010(3)
    F1 0.149(7) 0.122(9) 0.135(8) -0.021(6) 0.023(6) -0.076(7)
    F2 0.131(7) 0.126(7) 0.189(11) 0.019(5) 0.075(7) 0.075(8)
    F3 0.124(6) 0.121(7) 0.180(8) 0.056(5) -0.066(6) -0.036(6)
    F1' 0.234(14) 0.121(10) 0.067(5) 0.047(9) -0.009(7) -0.023(6)
    F2' 0.114(8) 0.184(15) 0.171(13) -0.061(9) 0.031(8) -0.029(11)
    F3' 0.171(12) 0.037(5) 0.168(13) 0.038(6) 0.048(9) 0.032(7)
_geom_special_details
;
All e.s.d.'s (except the e.s.d. in the dihedral angle between two l.s. planes)
are estimated using the full covariance matrix. The cell e.s.d.'s are taken
into account individually in the estimation of e.s.d.'s in distances, angles
and torsion angles; correlations between e.s.d.'s in cell parameters are only
used when they are defined by crystal symmetry. An approximate (isotropic)
treatment of cell e.s.d.'s is used for estimating e.s.d.'s involving l.s.
planes.
;
loop_
    _geom_bond_atom_site_label_1
    _geom_bond_atom_site_label_2
    _geom_bond_site_symmetry_2
    _geom_bond_distance
    _geom_bond_publ_flag
    Ag1 N5 . 2.143(3) y
    Ag1 N1 . 2.147(3) y
    N1 C5 . 1.327(4) ?
    N1 C1 . 1.338(5) ?
    N2 C6 . 1.353(4) ?
    N2 N3 . 1.372(4) ?
    N2 H40 . 0.8793 ?
    N3 C7 . 1.275(4) ?
    N4 C14 . 1.136(5) ?
    N5 C19 . 1.330(5) ?
    N5 C15 . 1.338(5) ?
    N6 C20 . 1.364(4) ?
    N6 N7 . 1.367(4) ?
    N6 H39 . 0.9025 ?
    N7 C21 . 1.270(4) ?
    N8 C28 . 1.135(5) ?
    O1 C6 . 1.215(4) ?
    O2 C20 . 1.214(4) ?
    O3 C29 . 1.216(4) ?
    O4 C29 . 1.218(4) ?
    C1 C2 . 1.363(5) ?
    C1 H28 . 0.9500 ?
    C2 C3 . 1.378(5) ?
    C2 H29 . 0.9500 ?
    C3 C4 . 1.381(4) ?
    C3 C6 . 1.500(4) ?
    C4 C5 . 1.365(5) ?
    C4 H30 . 0.9500 ?
    C5 H31 . 0.9500 ?
    C7 C8 . 1.454(4) ?
    C7 H32 . 0.9500 ?
    C8 C13 . 1.380(5) ?
    C8 C9 . 1.402(5) ?
    C9 C10 . 1.369(5) ?
    C9 H33 . 0.9500 ?
    C10 C11 . 1.372(6) ?
    C10 H34 . 0.9500 ?
    C11 C12 . 1.381(6) ?
    C11 H35 . 0.9500 ?
    C12 C13 . 1.388(5) ?
    C12 C14 . 1.440(6) ?
    C13 H36 . 0.9500 ?
    C15 C16 . 1.363(5) ?
    C15 H22 . 0.9500 ?
    C16 C17 . 1.381(5) ?
    C16 H21 . 0.9500 ?
    C17 C18 . 1.383(4) ?
    C17 C20 . 1.493(4) ?
    C18 C19 . 1.360(5) ?
    C18 H20 . 0.9500 ?
    C19 H19 . 0.9500 ?
    C21 C22 . 1.458(5) ?
    C21 H23 . 0.9500 ?
    C22 C27 . 1.381(5) ?
    C22 C23 . 1.393(5) ?
    C23 C24 . 1.369(5) ?
    C23 H24 . 0.9500 ?
    C24 C25 . 1.376(5) ?
    C24 H25 . 0.9500 ?
    C25 C26 . 1.382(5) ?
    C25 H26 . 0.9500 ?
    C26 C27 . 1.391(5) ?
    C26 C28 . 1.443(5) ?
    C27 H27 . 0.9500 ?
    C29 C30 . 1.526(7) ?
loop_
    _geom_angle_atom_site_label_1
    _geom_angle_atom_site_label_2
    _geom_angle_atom_site_label_3
    _geom_angle_site_symmetry_1
    _geom_angle_site_symmetry_3
    _geom_angle
    _geom_angle_publ_flag
    N5 Ag1 N1 . . 174.20(11) y
    C5 N1 C1 . . 116.6(3) ?
    C5 N1 Ag1 . . 121.0(2) ?
    C1 N1 Ag1 . . 121.8(2) ?
    C6 N2 N3 . . 117.8(3) ?
    C6 N2 H40 . . 128.2 ?
    N3 N2 H40 . . 113.6 ?
    C7 N3 N2 . . 116.5(3) ?
    C19 N5 C15 . . 116.7(3) ?
    C19 N5 Ag1 . . 121.9(2) ?
    C15 N5 Ag1 . . 121.2(2) ?
    C20 N6 N7 . . 118.7(3) ?
    C20 N6 H39 . . 121.2 ?
    N7 N6 H39 . . 120.1 ?
    C21 N7 N6 . . 115.9(3) ?
    N1 C1 C2 . . 123.9(3) ?
    N1 C1 H28 . . 118.0 ?
    C2 C1 H28 . . 118.0 ?
    C1 C2 C3 . . 119.0(3) ?
    C1 C2 H29 . . 120.5 ?
    C3 C2 H29 . . 120.5 ?
    C2 C3 C4 . . 117.5(3) ?
    C2 C3 C6 . . 125.2(3) ?
    C4 C3 C6 . . 117.3(3) ?
    C5 C4 C3 . . 119.7(3) ?
    C5 C4 H30 . . 120.1 ?
    C3 C4 H30 . . 120.1 ?
    N1 C5 C4 . . 123.3(3) ?
    N1 C5 H31 . . 118.4 ?
    C4 C5 H31 . . 118.4 ?
    O1 C6 N2 . . 124.1(3) ?
    O1 C6 C3 . . 120.2(3) ?
    N2 C6 C3 . . 115.6(3) ?
    N3 C7 C8 . . 119.3(3) ?
    N3 C7 H32 . . 120.4 ?
    C8 C7 H32 . . 120.4 ?
    C13 C8 C9 . . 118.5(3) ?
    C13 C8 C7 . . 120.5(3) ?
    C9 C8 C7 . . 121.0(3) ?
    C10 C9 C8 . . 121.0(3) ?
    C10 C9 H33 . . 119.5 ?
    C8 C9 H33 . . 119.5 ?
    C9 C10 C11 . . 120.1(4) ?
    C9 C10 H34 . . 119.9 ?
    C11 C10 H34 . . 119.9 ?
    C10 C11 C12 . . 119.8(3) ?
    C10 C11 H35 . . 120.1 ?
    C12 C11 H35 . . 120.1 ?
    C11 C12 C13 . . 120.5(3) ?
    C11 C12 C14 . . 120.6(3) ?
    C13 C12 C14 . . 118.9(3) ?
    C8 C13 C12 . . 120.1(3) ?
    C8 C13 H36 . . 119.9 ?
    C12 C13 H36 . . 119.9 ?
    N4 C14 C12 . . 179.0(5) ?
    N5 C15 C16 . . 123.9(3) ?
    N5 C15 H22 . . 118.0 ?
    C16 C15 H22 . . 118.0 ?
    C15 C16 C17 . . 119.2(3) ?
    C15 C16 H21 . . 120.4 ?
    C17 C16 H21 . . 120.4 ?
    C16 C17 C18 . . 116.8(3) ?
    C16 C17 C20 . . 126.4(3) ?
    C18 C17 C20 . . 116.8(3) ?
    C19 C18 C17 . . 120.6(3) ?
    C19 C18 H20 . . 119.7 ?
    C17 C18 H20 . . 119.7 ?
    N5 C19 C18 . . 122.8(3) ?
    N5 C19 H19 . . 118.6 ?
    C18 C19 H19 . . 118.6 ?
    O2 C20 N6 . . 123.2(3) ?
    O2 C20 C17 . . 120.8(3) ?
    N6 C20 C17 . . 115.9(3) ?
    N7 C21 C22 . . 121.1(3) ?
    N7 C21 H23 . . 119.5 ?
    C22 C21 H23 . . 119.5 ?
    C27 C22 C23 . . 118.7(3) ?
    C27 C22 C21 . . 119.8(3) ?
    C23 C22 C21 . . 121.5(3) ?
    C24 C23 C22 . . 120.7(3) ?
    C24 C23 H24 . . 119.6 ?
    C22 C23 H24 . . 119.6 ?
    C23 C24 C25 . . 120.8(3) ?
    C23 C24 H25 . . 119.6 ?
    C25 C24 H25 . . 119.6 ?
    C24 C25 C26 . . 119.3(3) ?
    C24 C25 H26 . . 120.4 ?
    C26 C25 H26 . . 120.4 ?
    C25 C26 C27 . . 120.2(3) ?
    C25 C26 C28 . . 121.2(3) ?
    C27 C26 C28 . . 118.6(3) ?
    C22 C27 C26 . . 120.3(3) ?
    C22 C27 H27 . . 119.8 ?
    C26 C27 H27 . . 119.8 ?
    N8 C28 C26 . . 178.3(4) ?
    O3 C29 O4 . . 131.0(4) ?
    O3 C29 C30 . . 115.8(4) ?
    O4 C29 C30 . . 113.3(4) ?
loop_
    _geom_torsion_atom_site_label_1
    _geom_torsion_atom_site_label_2
    _geom_torsion_atom_site_label_3
    _geom_torsion_atom_site_label_4
    _geom_torsion_site_symmetry_1
    _geom_torsion_site_symmetry_2
    _geom_torsion_site_symmetry_3
    _geom_torsion_site_symmetry_4
    _geom_torsion
    _geom_torsion_publ_flag
    N5 Ag1 N1 C5 . . . . 122.8(10) ?
    N5 Ag1 N1 C1 . . . . -66.4(11) ?
    C6 N2 N3 C7 . . . . 177.3(3) ?
    N1 Ag1 N5 C19 . . . . 56.5(11) ?
    N1 Ag1 N5 C15 . . . . -127.5(10) ?
    C20 N6 N7 C21 . . . . 175.5(3) ?
    C5 N1 C1 C2 . . . . 1.0(6) ?
    Ag1 N1 C1 C2 . . . . -170.2(3) ?
    N1 C1 C2 C3 . . . . -0.1(7) ?
    C1 C2 C3 C4 . . . . -0.8(6) ?
    C1 C2 C3 C6 . . . . 177.1(4) ?
    C2 C3 C4 C5 . . . . 0.9(5) ?
    C6 C3 C4 C5 . . . . -177.2(3) ?
    C1 N1 C5 C4 . . . . -0.9(5) ?
    Ag1 N1 C5 C4 . . . . 170.4(3) ?
    C3 C4 C5 N1 . . . . 0.0(5) ?
    N3 N2 C6 O1 . . . . -2.0(5) ?
    N3 N2 C6 C3 . . . . 177.5(3) ?
    C2 C3 C6 O1 . . . . -160.7(4) ?
    C4 C3 C6 O1 . . . . 17.1(5) ?
    C2 C3 C6 N2 . . . . 19.7(5) ?
    C4 C3 C6 N2 . . . . -162.4(3) ?
    N2 N3 C7 C8 . . . . 177.6(3) ?
    N3 C7 C8 C13 . . . . 174.7(3) ?
    N3 C7 C8 C9 . . . . -5.2(5) ?
    C13 C8 C9 C10 . . . . 1.2(6) ?
    C7 C8 C9 C10 . . . . -178.8(4) ?
    C8 C9 C10 C11 . . . . -0.1(7) ?
    C9 C10 C11 C12 . . . . -1.1(7) ?
    C10 C11 C12 C13 . . . . 1.2(6) ?
    C10 C11 C12 C14 . . . . -179.6(4) ?
    C9 C8 C13 C12 . . . . -1.1(5) ?
    C7 C8 C13 C12 . . . . 178.9(3) ?
    C11 C12 C13 C8 . . . . -0.1(6) ?
    C14 C12 C13 C8 . . . . -179.2(3) ?
    C11 C12 C14 N4 . . . .  17E1(3)
                                   ?
    C13 C12 C14 N4 . . . .  -2E1(3)
                                   ?
    C19 N5 C15 C16 . . . . -1.2(7) ?
    Ag1 N5 C15 C16 . . . . -177.4(4) ?
    N5 C15 C16 C17 . . . . 1.6(7) ?
    C15 C16 C17 C18 . . . . -0.9(6) ?
    C15 C16 C17 C20 . . . . 178.6(4) ?
    C16 C17 C18 C19 . . . . -0.1(5) ?
    C20 C17 C18 C19 . . . . -179.6(3) ?
    C15 N5 C19 C18 . . . . 0.1(5) ?
    Ag1 N5 C19 C18 . . . . 176.3(3) ?
    C17 C18 C19 N5 . . . . 0.5(6) ?
    N7 N6 C20 O2 . . . . -3.4(5) ?
    N7 N6 C20 C17 . . . . 178.2(3) ?
    C16 C17 C20 O2 . . . . -174.3(4) ?
    C18 C17 C20 O2 . . . . 5.1(5) ?
    C16 C17 C20 N6 . . . . 4.1(5) ?
    C18 C17 C20 N6 . . . . -176.4(3) ?
    N6 N7 C21 C22 . . . . 178.3(3) ?
    N7 C21 C22 C27 . . . . 178.4(3) ?
    N7 C21 C22 C23 . . . . -0.6(5) ?
    C27 C22 C23 C24 . . . . -1.6(5) ?
    C21 C22 C23 C24 . . . . 177.4(3) ?
    C22 C23 C24 C25 . . . . 1.5(6) ?
    C23 C24 C25 C26 . . . . -0.2(6) ?
    C24 C25 C26 C27 . . . . -0.9(6) ?
    C24 C25 C26 C28 . . . . 179.1(4) ?
    C23 C22 C27 C26 . . . . 0.5(5) ?
    C21 C22 C27 C26 . . . . -178.6(3) ?
    C25 C26 C27 C22 . . . . 0.8(5) ?
    C28 C26 C27 C22 . . . . -179.2(3) ?
    C25 C26 C28 N8 . . . . -134(17) ?
    C27 C26 C28 N8 . . . . 46(17) ?
loop_
    _geom_hbond_atom_site_label_D
    _geom_hbond_atom_site_label_H
    _geom_hbond_atom_site_label_A
    _geom_hbond_site_symmetry_A
    _geom_hbond_distance_DH
    _geom_hbond_distance_HA
    _geom_hbond_distance_DA
    _geom_hbond_angle_DHA
    N2 H40 O4 2_666 0.88 1.93 2.805(4) 172.3
    N6 H39 O3 2_565 0.90 2.13 2.936(4) 148.8
data_global
_journal_date_recd_electronic     2009-07-15
_journal_date_accepted     2009-07-23
_journal_name_full     'Acta Crystallographica, Section E'
_journal_year     2009
_journal_volume     65
_journal_issue      9
_journal_page_first     m1029
_journal_page_last     m1029
_journal_paper_category     QM
_journal_coeditor_code     LH2867
_publ_contact_author_name     'Cao-Yuan Niu'
_publ_contact_author_address
;College of Sciences
Henan Agricultural University
Zhengzhou 450002
P. R. China
;
_publ_contact_author_email     niu_cy2000@yahoo.com.cn
_publ_contact_author_fax     '86 371 63554576'
_publ_contact_author_phone     '86 371 63978906'
_publ_section_title
;
Bis[<i>N</i>'-(3-cyanobenzylidene)isonicotinohydrazide]silver(I)
trifluoroacetate
;
loop_
    _publ_author_name
    _publ_author_address
    'Niu, Cao-Yuan'
;
College of Sciences
Henan Agricultural University
Zhengzhou 450002
People's Republic of China
;
    'Zhang, Hai-Yan'
;
College of Sciences
Henan Agricultural University
Zhengzhou 450002
People's Republic of China
;
    'Dang, Yu-Li'
;
College of Sciences
Henan Agricultural University
Zhengzhou 450002
People's Republic of China
;
    'Kou, Chun-Hong'
;
College of Sciences
Henan Agricultural University
Zhengzhou 450002
People's Republic of China
;
_publ_section_synopsis     .
