# Supplementary material for: Bis[N′-(3-cyano­benzyl­idene)isonicotino­hydrazide]silver(I) trifluoro­acetate
Source: Acta Crystallogr Sect E Struct Rep Online. 2009 Aug 8;65(Pt 9):m1029. doi: 10.1107/S1600536809029183 (PMC2970130; doi:10.1107/S1600536809029183)
Supplement: Supplementary file 2 [file e-65-m1029-Isup2.hkl]

# 
# h,k,l, Fc-squared, Fo-squared, sigma(Fo-squared) and status flag 
# 
data_I
_shelx_title ' a in P1                     New: P-1' 
_shelx_refln_list_code          4 
_shelx_F_calc_maximum      390.15 
_exptl_crystal_F_000       724.00 
_reflns_d_resolution_high  0.8255 
 
loop_ 
 _symmetry_equiv_pos_as_xyz 
 'x, y, z' 
 '-x, -y, -z' 
 
_cell_length_a     7.5345 
_cell_length_b    13.7440 
_cell_length_c    14.0980 
_cell_angle_alpha  86.562 
_cell_angle_beta   88.126 
_cell_angle_gamma  83.792 
 
_shelx_F_squared_multiplier     1.000 
 
loop_ 
 _refln_index_h 
 _refln_index_k 
 _refln_index_l 
 _refln_F_squared_calc 
 _refln_F_squared_meas 
 _refln_F_squared_sigma 
 _refln_observed_status 
   1   0   0     5381.04     5359.49    163.34 o 
   2   0   0      102.72      112.66      5.15 o 
   3   0   0      522.44      485.88     21.84 o 
   4   0   0      121.93      112.10      5.93 o 
   5   0   0      196.99      190.70      6.66 o 
   6   0   0       56.93       69.37      4.62 o 
   7   0   0      255.19      265.42     19.42 o 
   8   0   0       41.89       32.44      5.96 o 
   9   0   0        1.80        3.72      4.66 o 
  -8   1   0        1.11        3.95      4.14 o 
  -7   1   0        2.25        7.63      3.60 o 
  -6   1   0      569.01      531.10     30.66 o 
  -5   1   0      597.12      524.89     12.96 o 
  -4   1   0      612.43      565.58     12.87 o 
  -3   1   0      519.89      409.37      8.02 o 
  -2   1   0     2949.57     2986.20     47.06 o 
  -1   1   0       20.56       22.01      1.75 o 
   1   1   0      351.23      329.09     27.15 o 
   2   1   0      524.04      529.69     13.35 o 
   3   1   0     2359.81     2277.86     51.68 o 
   4   1   0     1394.40     1227.57     57.33 o 
   5   1   0      152.23      130.34      6.67 o 
   6   1   0       24.74       20.80      3.84 o 
   7   1   0        5.77        0.30      3.47 o 
   8   1   0       66.74       72.31      7.37 o 
   9   1   0       29.19       29.31      9.67 o 
  -8   2   0       20.68       13.42      7.33 o 
  -7   2   0        1.60       -3.82      4.37 o 
  -6   2   0      134.23      138.99      8.20 o 
  -5   2   0       14.75       15.10      2.29 o 
  -4   2   0       46.86       39.87      2.49 o 
  -3   2   0     3719.08     3432.26     53.23 o 
  -2   2   0     6756.42     6947.28    120.97 o 
  -1   2   0    42240.79    43483.42    919.55 o 
   0   2   0      140.40      109.37      4.15 o 
   1   2   0     2488.22     2563.88     96.57 o 
   2   2   0       16.06       18.36      1.99 o 
   3   2   0      303.87      251.92      8.38 o 
   4   2   0     1084.75      968.07     24.82 o 
   5   2   0      570.79      485.70     15.22 o 
   6   2   0      534.69      536.43     34.40 o 
   7   2   0      109.55      109.73      8.25 o 
   8   2   0        1.44       -2.76      3.89 o 
   9   2   0        0.85        1.68      4.73 o 
  -8   3   0        0.71        5.46      6.08 o 
  -7   3   0      372.56      371.45     21.06 o 
  -6   3   0      141.86      117.63     10.76 o 
  -5   3   0      600.94      493.76     22.31 o 
  -4   3   0     1508.10     1486.57     33.21 o 
  -3   3   0       92.13       85.51      4.91 o 
  -2   3   0       84.09       93.54      9.83 o 
  -1   3   0      888.22      945.33     26.21 o 
   0   3   0     3170.02     3978.81     85.42 o 
   1   3   0      110.32      192.92      6.56 o 
   2   3   0     1248.57     1252.86     36.97 o 
   3   3   0     3994.26     3602.60     80.42 o 
   4   3   0     1008.46      948.43     24.71 o 
   5   3   0        5.41        5.18      2.70 o 
   6   3   0      349.49      374.81     14.12 o 
   7   3   0      229.11      251.47     11.91 o 
   8   3   0       44.32       37.87      6.28 o 
   9   3   0       14.75       22.30      5.93 o 
  -8   4   0       18.16       16.54      7.33 o 
  -7   4   0       23.60       25.12      7.49 o 
  -6   4   0        4.71        7.02      5.15 o 
  -5   4   0      178.17      171.76     12.48 o 
  -4   4   0      339.42      310.40     11.20 o 
  -3   4   0     1991.56     1930.56     45.05 o 
  -2   4   0     5217.94     4999.48    108.86 o 
  -1   4   0     2494.34     2875.89     63.53 o 
   0   4   0     5396.93     6890.12    133.91 o 
   1   4   0        2.04        1.36      1.03 o 
   2   4   0     2036.66     1949.78    130.27 o 
   3   4   0      826.27      698.21     18.92 o 
   4   4   0       67.21       66.74      5.02 o 
   5   4   0      659.10      626.51     19.02 o 
   6   4   0      871.56      869.93     25.59 o 
   7   4   0        2.80        4.66      3.86 o 
   8   4   0       11.30        9.65      4.62 o 
   9   4   0        3.14        3.93      6.08 o 
  -8   5   0       33.84       33.07      9.36 o 
  -7   5   0        1.60        0.94      5.62 o 
  -6   5   0      208.19      199.69     14.98 o 
  -5   5   0       29.91       18.25      5.77 o 
  -4   5   0        1.18       -3.20      2.96 o 
  -3   5   0      130.92      115.11      6.40 o 
  -2   5   0     1228.45     1223.04     29.89 o 
  -1   5   0     2221.23     2490.57     56.13 o 
   0   5   0    12222.99    15260.14    265.77 o 
   1   5   0     2938.21     3469.82     62.49 o 
   2   5   0      608.40      664.08     26.37 o 
   3   5   0      133.28      133.29      6.56 o 
   4   5   0      174.52      165.75      7.93 o 
   5   5   0      451.11      458.06     15.61 o 
   6   5   0      478.96      500.98     29.02 o 
   7   5   0       43.43       48.06      6.56 o 
   8   5   0        5.55        5.81      4.75 o 
  -8   6   0        0.25        8.42      7.49 o 
  -7   6   0        8.71        2.50      6.08 o 
  -6   6   0      110.26      115.76     12.32 o 
  -5   6   0      115.12      118.10     11.86 o 
  -4   6   0      703.69      659.15     19.91 o 
  -3   6   0      452.84      481.70     15.28 o 
  -2   6   0      396.80      496.60     38.53 o 
  -1   6   0      305.48      437.02     13.23 o 
   0   6   0       31.28       29.28      2.93 o 
   1   6   0      144.87      147.73      6.36 o 
   2   6   0     3538.78     3685.66    109.25 o 
   3   6   0     3803.97     3964.86     89.91 o 
   4   6   0     1205.32     1239.05     32.32 o 
   5   6   0      580.61      618.99     19.63 o 
   6   6   0      132.69      130.28      8.77 o 
   7   6   0        1.68        4.14      4.22 o 
   8   6   0       11.89        5.00      6.01 o 
  -7   7   0      133.46      123.56     14.20 o 
  -6   7   0        8.75        8.58      6.71 o 
  -5   7   0        0.33        2.18      5.77 o 
  -4   7   0       49.06       47.03      5.68 o 
  -3   7   0      450.88      455.00     12.43 o 
  -2   7   0     2828.34     2854.15     65.68 o 
  -1   7   0      899.29     1023.48     26.57 o 
   0   7   0      294.70      309.80      8.49 o 
   1   7   0      120.63      161.66      5.84 o 
   2   7   0       19.57       13.24      2.62 o 
   3   7   0      134.45      126.65      7.50 o 
   4   7   0      874.86      825.96     23.88 o 
   5   7   0      770.80      685.71     21.45 o 
   6   7   0       99.06      104.88      8.43 o 
   7   7   0       57.16       64.32      7.44 o 
   8   7   0        3.01        2.21      4.91 o 
  -7   8   0      217.62      218.72     19.19 o 
  -6   8   0       78.61       92.67     12.32 o 
  -5   8   0        8.82       16.69      7.33 o 
  -4   8   0      232.99      228.02     15.69 o 
  -3   8   0       41.31       48.53      6.79 o 
  -2   8   0       33.60       36.71      6.32 o 
  -1   8   0       17.22        8.83      2.86 o 
   0   8   0      494.81      532.38     16.26 o 
   1   8   0     1334.96     1712.25     40.99 o 
   2   8   0      818.07      902.88     38.26 o 
   3   8   0      265.61      291.60     11.85 o 
   4   8   0       99.49       97.58      7.34 o 
   5   8   0       20.75       27.22      5.13 o 
   6   8   0       57.93       61.61      7.28 o 
   7   8   0       85.95       86.82      8.44 o 
   8   8   0       26.96       30.42      6.84 o 
  -7   9   0        0.95        4.52      7.33 o 
  -6   9   0        4.23       -4.84      6.40 o 
  -5   9   0      157.44      171.30     16.07 o 
  -4   9   0      306.96      337.44     20.44 o 
  -3   9   0      306.76      343.77     20.83 o 
  -2   9   0      171.53      156.91      8.63 o 
  -1   9   0      784.90      888.43     25.04 o 
   0   9   0       63.24       68.91      5.74 o 
   1   9   0      167.01      185.69      7.10 o 
   2   9   0     1157.58     1272.10     33.96 o 
   3   9   0      673.21      720.52     22.17 o 
   4   9   0      113.18      114.26      8.27 o 
   5   9   0      100.14      100.15      8.16 o 
   6   9   0      358.19      385.74     15.99 o 
   7   9   0       17.42        8.85      5.12 o 
   8   9   0        1.28       -2.19      4.99 o 
  -6  10   0        2.42       -5.62      8.58 o 
  -5  10   0        2.43        1.09      6.86 o 
  -4  10   0        1.32       -3.12      5.77 o 
  -3  10   0        0.44       -5.36      5.46 o 
  -2  10   0      237.56      268.50     12.13 o 
  -1  10   0      244.31      311.97     12.97 o 
   0  10   0      641.45      709.67     21.58 o 
   1  10   0      758.15      888.69     20.60 o 
   2  10   0      803.81      928.24     27.27 o 
   3  10   0       77.39       65.49      7.00 o 
   4  10   0      115.09      123.44      9.19 o 
   5  10   0      174.19      199.14     11.30 o 
   6  10   0       37.11       33.68      6.86 o 
   7  10   0       27.36       31.24      7.72 o 
  -6  11   0        3.56       15.44     11.70 o 
  -5  11   0        0.37        0.78      7.80 o 
  -4  11   0      260.87      189.86     17.47 o 
  -3  11   0      208.82      210.14     17.00 o 
  -2  11   0        3.06        5.16      4.64 o 
  -1  11   0        0.03        1.94      3.85 o 
   0  11   0       70.66       87.07      7.50 o 
   1  11   0      453.10      505.90     14.21 o 
   2  11   0      674.93      764.64     24.45 o 
   3  11   0      387.60      439.69     17.17 o 
   4  11   0      111.89      111.53      9.11 o 
   5  11   0      289.84      309.44     14.78 o 
   6  11   0       90.09       78.46      8.65 o 
   7  11   0        0.70        1.77      5.49 o 
  -5  12   0        0.70        5.15      9.83 o 
  -4  12   0       12.67        6.55      8.42 o 
  -3  12   0       22.12       21.22      8.74 o 
  -2  12   0       32.98       21.53      9.67 o 
  -1  12   0     1611.61     1600.32     50.78 o 
   0  12   0      171.08      180.19     17.47 o 
   1  12   0        0.28       -1.72      7.96 o 
   2  12   0        3.59        6.20      4.82 o 
   3  12   0        5.15        0.62      4.45 o 
   4  12   0       27.17       40.06      6.70 o 
   5  12   0       17.14       14.29      5.70 o 
   6  12   0      338.40      340.16     16.55 o 
  -4  13   0        5.89       -3.74      7.96 o 
  -3  13   0        2.81       -1.09      7.64 o 
  -2  13   0        0.86       -5.77      7.18 o 
  -1  13   0       58.04       77.69     12.79 o 
   0  13   0       86.05       74.42     13.10 o 
   1  13   0       22.46       30.58     10.76 o 
   2  13   0      171.38      216.89     21.22 o 
   3  13   0       38.62       46.30     13.73 o 
   4  13   0       35.79       28.04      6.56 o 
   5  13   0       21.02       20.60      6.55 o 
   6  13   0        1.15       -2.29      5.40 o 
  -4  14   0       28.09       27.15     10.92 o 
  -3  14   0       88.79       71.92     14.04 o 
  -2  14   0      249.31      193.61     19.34 o 
  -1  14   0       18.63       11.54      9.20 o 
   0  14   0        9.06        1.72      9.20 o 
   1  14   0        0.54      -12.17      8.11 o 
   2  14   0       52.50       68.18     14.20 o 
   3  14   0       59.35       53.28      9.52 o 
   4  14   0        9.62       10.43      5.91 o 
   5  14   0      223.58      186.61     13.35 o 
  -3  15   0        3.42        9.20     10.14 o 
  -2  15   0       27.18       45.24     11.86 o 
  -1  15   0       78.67       79.88     14.98 o 
   0  15   0        0.43       13.57     10.45 o 
   1  15   0        0.41       -0.31      9.67 o 
   2  15   0      115.35      144.78     18.41 o 
   3  15   0        0.45       -3.17      4.91 o 
   4  15   0        7.31        0.97      5.54 o 
  -1  16   0       24.73       25.43     12.32 o 
   0  16   0       19.27       27.15     12.79 o 
   1  16   0       39.43       43.68     14.66 o 
   2  16   0       56.88       70.05     15.29 o 
   3  16   0       41.93       47.74     14.98 o 
  -3 -16   1       10.02        0.32     12.95 o 
  -2 -16   1       12.59        7.33     10.92 o 
  -1 -16   1        4.19        7.80     12.01 o 
   0 -16   1       67.59      103.43     17.47 o 
   1 -16   1        4.53        4.99      9.83 o 
  -4 -15   1       23.80       22.53      7.08 o 
  -3 -15   1       84.61       76.70      9.59 o 
  -2 -15   1       30.07       32.14      7.32 o 
  -1 -15   1        0.81       -6.40     10.14 o 
   0 -15   1       36.95        9.36     10.61 o 
   1 -15   1       32.68       22.93     11.23 o 
   2 -15   1       91.67      105.93     16.07 o 
  -5 -14   1       24.28       30.77      6.82 o 
  -4 -14   1       30.79       33.06     10.30 o 
  -3 -14   1       27.32       26.29      6.93 o 
  -2 -14   1       89.61       81.53      8.81 o 
  -1 -14   1       18.79       21.06     11.08 o 
   0 -14   1       49.11       55.96      8.13 o 
   1 -14   1        2.97       -0.65      7.02 o 
   2 -14   1       25.68       23.16      6.59 o 
   3 -14   1        1.30       -4.84      9.52 o 
   4 -14   1        3.84       -6.08      8.89 o 
  -6 -13   1        0.59       -1.99      5.20 o 
  -5 -13   1        4.89        5.84      5.46 o 
  -4 -13   1        8.10       10.08      4.96 o 
  -3 -13   1        0.29       -3.43      8.74 o 
  -2 -13   1       54.67       56.17      7.62 o 
  -1 -13   1       20.64       22.75      4.92 o 
   0 -13   1       81.08       92.97     11.23 o 
   1 -13   1      312.66      325.85     15.07 o 
   2 -13   1       76.50      110.40      9.75 o 
   3 -13   1       39.00       38.56      7.34 o 
   4 -13   1        7.56        3.28      8.27 o 
  -6 -12   1      171.10      141.55     11.09 o 
  -5 -12   1      103.27      101.13      9.39 o 
  -4 -12   1      347.23      384.71     26.13 o 
  -3 -12   1      179.51      196.87     11.93 o 
  -2 -12   1      166.74      183.85      8.22 o 
  -1 -12   1       83.29      102.19      8.35 o 
   0 -12   1        7.06        1.69      7.64 o 
   1 -12   1       20.19       24.15      5.62 o 
   2 -12   1        9.44        6.49      4.91 o 
   3 -12   1       70.45       60.92     10.53 o 
   4 -12   1       47.46       37.20      7.22 o 
   5 -12   1        3.53        2.65      8.58 o 
  -7 -11   1       11.44        8.13      6.32 o 
  -6 -11   1       11.12        9.40      5.06 o 
  -5 -11   1        6.94       14.82      5.38 o 
  -4 -11   1       63.68       66.40      7.44 o 
  -3 -11   1       14.13       12.54      4.76 o 
  -2 -11   1      271.64      319.86     10.61 o 
  -1 -11   1      506.88      554.28     15.05 o 
   0 -11   1      286.97      351.71     14.33 o 
   1 -11   1      131.89      144.67      9.57 o 
   2 -11   1      113.43      135.79      9.47 o 
   3 -11   1       37.74       36.40      6.17 o 
   4 -11   1        6.24       14.86      5.66 o 
   5 -11   1        0.29       -0.31      6.71 o 
   6 -11   1       27.23       31.36     12.79 o 
  -7 -10   1       80.50       75.50      8.55 o 
  -6 -10   1      155.84      142.48     10.20 o 
  -5 -10   1      465.75      498.44     27.22 o 
  -4 -10   1      650.09      667.07     21.90 o 
  -3 -10   1      535.87      569.38     19.17 o 
  -2 -10   1      124.13      144.27      6.62 o 
  -1 -10   1        0.32        4.17      2.40 o 
   0 -10   1       62.20       81.47     11.65 o 
   1 -10   1      162.41      142.18      9.98 o 
   2 -10   1      183.49      187.07     10.18 o 
   3 -10   1       75.61       95.55      8.11 o 
   4 -10   1        3.64        1.01      4.08 o 
   5 -10   1        0.92        1.26      5.11 o 
   6 -10   1        2.02       12.64     10.30 o 
  -8  -9   1        0.30       -2.76      4.53 o 
  -7  -9   1       69.24       70.41      8.25 o 
  -6  -9   1      119.67      126.71      9.52 o 
  -5  -9   1       19.54       18.78      5.13 o 
  -4  -9   1      155.45      166.85      9.76 o 
  -3  -9   1      166.37      173.34      9.30 o 
  -2  -9   1      891.49      917.74     20.35 o 
  -1  -9   1     1052.88     1094.23     23.61 o 
   0  -9   1      926.12      968.84     21.23 o 
   1  -9   1      208.65      198.18      9.37 o 
   2  -9   1       21.95       25.64      4.41 o 
   3  -9   1        0.50       -0.70      7.02 o 
   4  -9   1       89.68       86.07     11.00 o 
   5  -9   1      363.72      370.45     16.11 o 
   6  -9   1        7.59       12.01      7.02 o 
   7  -9   1       80.89       77.85     12.95 o 
  -8  -8   1        4.98        2.81      5.85 o 
  -7  -8   1      317.62      323.56     26.37 o 
  -6  -8   1       91.20      115.48      8.88 o 
  -5  -8   1      295.69      298.34     12.88 o 
  -4  -8   1      657.19      647.27     20.29 o 
  -3  -8   1      234.84      247.29     10.69 o 
  -2  -8   1      477.39      552.51     21.53 o 
  -1  -8   1      515.61      564.13     13.76 o 
   0  -8   1      698.28      990.47     21.04 o 
   1  -8   1      755.48      856.96     23.59 o 
   2  -8   1      928.21     1018.97     27.52 o 
   3  -8   1      298.89      301.34     12.24 o 
   4  -8   1       89.42       87.24      7.50 o 
   5  -8   1       42.83       30.09      6.32 o 
   6  -8   1      227.17      226.68     17.78 o 
   7  -8   1        0.12       -8.66      5.77 o 
  -8  -7   1        8.74        5.00      5.50 o 
  -7  -7   1        9.67        4.93      4.91 o 
  -6  -7   1       20.23       12.36      5.77 o 
  -5  -7   1      246.88      222.31     18.72 o 
  -4  -7   1     1493.07     1463.51     37.56 o 
  -3  -7   1      908.27      879.61     24.32 o 
  -2  -7   1       36.17       22.36      2.46 o 
  -1  -7   1      685.55      705.12     15.77 o 
   0  -7   1      186.54      167.34      5.90 o 
   1  -7   1      304.27      381.45     12.61 o 
   2  -7   1     1267.74     1496.46     36.95 o 
   3  -7   1      587.08      554.46     28.71 o 
   4  -7   1      867.00      930.37     26.53 o 
   5  -7   1      287.90      321.98     13.79 o 
   6  -7   1      232.57      236.66     17.32 o 
   7  -7   1        9.11       12.64      8.11 o 
  -8  -6   1       43.51       58.35      7.65 o 
  -7  -6   1        2.17        5.12      4.31 o 
  -6  -6   1      442.56      489.21     17.52 o 
  -5  -6   1      100.04      102.82      7.27 o 
  -4  -6   1       20.93       15.74      3.47 o 
  -3  -6   1        0.14        1.47      1.23 o 
  -2  -6   1     1375.43     1317.92     25.89 o 
  -1  -6   1      310.34      414.23     10.18 o 
   0  -6   1     7145.18     8779.52    154.47 o 
   1  -6   1      989.45     1080.20     27.02 o 
   2  -6   1       91.59       87.77      5.63 o 
   3  -6   1       91.20       92.90      6.23 o 
   4  -6   1       28.79       33.32      4.52 o 
   5  -6   1      552.20      508.49     26.76 o 
   6  -6   1       70.13       80.50     10.61 o 
   7  -6   1       68.83       66.77     10.76 o 
   8  -6   1       54.18       51.17     10.92 o 
  -8  -5   1        2.57        0.38      4.41 o 
  -7  -5   1      109.48      103.75     12.01 o 
  -6  -5   1       15.67        8.35      3.91 o 
  -5  -5   1      637.96      639.41     19.52 o 
  -4  -5   1     1923.75     1768.82     42.91 o 
  -3  -5   1     1000.70      892.64     43.21 o 
  -2  -5   1       37.39       28.13      2.27 o 
  -1  -5   1      170.40      157.35      5.10 o 
   0  -5   1       82.34       96.29      3.76 o 
   1  -5   1     3772.46     4384.42    114.98 o 
   2  -5   1     3808.34     3953.01     87.41 o 
   3  -5   1      535.71      506.91     46.57 o 
   4  -5   1      219.09      219.24     15.76 o 
   5  -5   1      229.91      242.85     17.55 o 
   6  -5   1       52.39       46.96      8.27 o 
   7  -5   1       65.37       56.63      9.67 o 
   8  -5   1       10.27       17.78      8.42 o 
  -9  -4   1       13.00        8.59      6.40 o 
  -8  -4   1       18.82       24.72      5.68 o 
  -7  -4   1      274.82      292.57     13.23 o 
  -6  -4   1      245.39      229.54     10.80 o 
  -5  -4   1       70.36       67.83      6.01 o 
  -4  -4   1      165.59      143.91      6.95 o 
  -3  -4   1      284.96      276.78      9.48 o 
  -2  -4   1      465.10      382.53     31.28 o 
  -1  -4   1    22564.33    25626.74    688.83 o 
   0  -4   1     3750.01     4414.80     78.28 o 
   1  -4   1      784.77      780.49     19.41 o 
   2  -4   1        9.06       12.25      2.81 o 
   3  -4   1       53.84       51.82      4.14 o 
   4  -4   1      791.49      743.10     66.38 o 
   5  -4   1      759.61      718.33     38.85 o 
   6  -4   1      395.51      336.82     18.88 o 
   7  -4   1        0.18        1.56      5.62 o 
   8  -4   1        0.62        1.25      6.24 o 
  -9  -3   1        0.85        0.38      7.72 o 
  -8  -3   1       52.60       67.86      7.72 o 
  -7  -3   1       73.20       71.45     12.87 o 
  -6  -3   1      514.71      469.27     16.05 o 
  -5  -3   1      658.73      630.47     18.69 o 
  -4  -3   1     1176.31     1063.65     27.18 o 
  -3  -3   1      785.76      814.19     21.00 o 
  -2  -3   1      736.13      766.61     41.34 o 
  -1  -3   1     1074.15     1323.80     66.69 o 
   0  -3   1        2.93        5.96      1.04 o 
   1  -3   1     7579.97     8439.45    180.05 o 
   2  -3   1     1142.25     1107.59     31.05 o 
   3  -3   1     4066.87     3856.25     68.98 o 
   4  -3   1       34.17       33.76      2.41 o 
   5  -3   1       31.37       23.28      3.80 o 
   6  -3   1      114.73      104.84     10.61 o 
   7  -3   1        2.80        3.74      4.99 o 
   8  -3   1       15.92       22.62      7.80 o 
  -9  -2   1       20.13       30.16      6.29 o 
  -8  -2   1       84.08       89.32     25.98 o 
  -7  -2   1        3.85        2.92      3.34 o 
  -6  -2   1       14.93       11.15      6.47 o 
  -5  -2   1      349.56      337.43     11.90 o 
  -4  -2   1     1382.60     1313.29     32.32 o 
  -3  -2   1     1894.38     1705.97     49.53 o 
  -2  -2   1      303.74      223.86     21.30 o 
  -1  -2   1      415.93      421.46     11.93 o 
   0  -2   1      724.54      703.13     16.37 o 
   1  -2   1     1743.93     2079.60     81.44 o 
   2  -2   1     5125.08     5052.05    172.54 o 
   3  -2   1     2510.60     2320.59     42.34 o 
   4  -2   1     2507.02     2340.86     43.33 o 
   5  -2   1     1522.78     1432.57     36.89 o 
   6  -2   1        0.91       -1.25      3.90 o 
   7  -2   1        5.03        9.83      6.08 o 
   8  -2   1        0.33       -7.96      5.30 o 
  -9  -1   1        9.68       14.54      5.68 o 
  -8  -1   1       64.48       77.31      7.67 o 
  -7  -1   1       61.82       62.93      6.04 o 
  -6  -1   1      312.07      288.89     16.07 o 
  -5  -1   1       72.15       64.12      4.85 o 
  -4  -1   1      186.53      180.66     13.10 o 
  -3  -1   1       36.69       33.66      5.62 o 
  -2  -1   1     5197.90     5071.99    110.20 o 
  -1  -1   1     3861.33     3643.87    310.38 o 
   0  -1   1    10259.39     9791.51    290.64 o 
   1  -1   1     3466.71     3723.75    119.58 o 
   3  -1   1       12.82        9.71      1.23 o 
   4  -1   1        1.40        1.87      1.06 o 
   5  -1   1      503.91      469.99     10.03 o 
   6  -1   1        1.02       -0.30      2.80 o 
   7  -1   1      139.28      143.94      9.36 o 
   8  -1   1       87.91       87.68     11.86 o 
  -9   0   1        3.18        4.76      4.74 o 
  -8   0   1        5.63        5.19      4.19 o 
  -7   0   1       30.58       22.14      5.30 o 
  -6   0   1      184.59      184.55      8.76 o 
  -5   0   1      581.74      534.14     29.95 o 
  -4   0   1      748.11      700.68     18.81 o 
  -3   0   1     1156.77     1031.55     24.88 o 
  -2   0   1      881.28      848.54     35.65 o 
  -1   0   1       59.64        7.80      8.58 o 
   1   0   1     3577.97     3556.52     81.36 o 
   2   0   1     3573.91     3318.44     50.77 o 
   3   0   1     2720.64     2518.21     39.45 o 
   4   0   1      411.76      380.31      8.05 o 
   5   0   1       65.28       76.43      4.28 o 
   6   0   1       24.56       24.27      3.73 o 
   7   0   1       72.00       79.35      6.99 o 
   8   0   1       73.16       62.47     13.42 o 
   9   0   1       18.98       17.94      8.89 o 
  -8   1   1        0.70        2.81      5.23 o 
  -7   1   1       52.18       48.67      5.93 o 
  -6   1   1       11.84        6.69      2.37 o 
  -5   1   1       10.31        5.68      2.21 o 
  -4   1   1        2.99       11.51      2.13 o 
  -3   1   1      901.98      911.39     22.28 o 
  -2   1   1    19392.71    21508.93    651.80 o 
  -1   1   1     2585.32     2956.50     91.11 o 
   1   1   1        8.53       22.43      9.13 o 
   2   1   1      710.92      668.05     12.98 o 
   3   1   1      633.52      601.65     12.33 o 
   4   1   1     1146.42     1061.15     22.24 o 
   5   1   1      830.91      775.28     17.53 o 
   6   1   1      441.43      429.92     12.06 o 
   7   1   1       66.51       66.81      6.61 o 
   8   1   1       12.16        9.44      4.63 o 
   9   1   1        1.92       -0.43      4.37 o 
  -8   2   1        1.20       -0.85      3.58 o 
  -7   2   1      136.70      133.67      8.60 o 
  -6   2   1      450.79      433.80     18.33 o 
  -5   2   1      665.96      608.02     16.13 o 
  -4   2   1     1302.23     1274.50     25.27 o 
  -3   2   1      532.98      600.43     15.94 o 
  -2   2   1     1017.66      880.36     21.06 o 
  -1   2   1      959.07     1369.94     33.00 o 
   0   2   1     3629.87     4723.44    145.09 o 
   1   2   1    23411.10    22264.25   1705.09 o 
   2   2   1     5616.33     5441.99    119.27 o 
   3   2   1     1432.56     1393.83     33.20 o 
   4   2   1      288.82      247.11      9.21 o 
   5   2   1       59.71       64.96      5.18 o 
   6   2   1      499.33      471.43     12.99 o 
   7   2   1      229.21      250.25      9.40 o 
   8   2   1       73.07       64.55      7.31 o 
   9   2   1       11.35       14.78      5.65 o 
  -8   3   1       44.37       38.85      9.20 o 
  -7   3   1       13.52        6.35      3.91 o 
  -6   3   1       32.68       36.57      4.85 o 
  -5   3   1      733.83      646.28     20.46 o 
  -4   3   1      229.68      197.76      6.14 o 
  -3   3   1     1878.32     2060.88     47.09 o 
  -2   3   1      230.76      227.05      7.19 o 
  -1   3   1      835.97      976.30     32.92 o 
   0   3   1      787.95     1013.11     34.32 o 
   1   3   1      732.46      752.55     26.05 o 
   2   3   1      744.41      668.23     31.28 o 
   3   3   1     5129.73     4762.86    105.41 o 
   4   3   1     4224.36     3866.30     87.26 o 
   5   3   1      626.27      547.26     16.99 o 
   6   3   1      535.30      547.13     17.98 o 
   7   3   1        6.98       14.16      3.70 o 
   8   3   1       12.09       11.18      4.79 o 
   9   3   1       10.36        6.95      5.36 o 
  -8   4   1      102.34      104.37     12.95 o 
  -7   4   1       23.67       11.23      6.40 o 
  -6   4   1      130.93      148.52     12.48 o 
  -5   4   1      144.96      142.59     11.54 o 
  -4   4   1        2.76        1.25      3.12 o 
  -3   4   1      741.89      690.18     26.83 o 
  -2   4   1     5560.88     5583.67    173.64 o 
  -1   4   1    17634.94    19389.99    554.06 o 
   0   4   1       87.67      121.84      8.42 o 
   1   4   1     8321.95     9409.03    543.84 o 
   2   4   1     1110.24     1004.54     49.69 o 
   3   4   1      945.27      941.20     24.32 o 
   4   4   1      709.09      635.94     18.53 o 
   5   4   1     1552.47     1515.23     38.44 o 
   6   4   1      192.25      206.06     12.79 o 
   7   4   1      200.16      220.72     11.58 o 
   8   4   1       33.29       41.35      6.18 o 
   9   4   1       32.25       35.68      6.82 o 
  -8   5   1        0.62        4.68      7.18 o 
  -7   5   1       22.61       27.15      7.64 o 
  -6   5   1      135.94      131.51     12.48 o 
  -5   5   1      280.72      246.49     15.60 o 
  -4   5   1      609.83      583.00     25.27 o 
  -3   5   1     1141.51     1221.23     43.84 o 
  -2   5   1      392.73      425.98     11.38 o 
  -1   5   1      129.75      161.34      6.56 o 
   0   5   1     2024.34     2604.55     84.24 o 
   1   5   1     4442.12     5115.24    112.90 o 
   2   5   1     1214.50     1115.50     27.91 o 
   3   5   1     2379.12     2401.31     70.20 o 
   4   5   1     1043.86      923.56     25.15 o 
   5   5   1      534.94      537.40     17.43 o 
   6   5   1       43.25       31.28      5.29 o 
   7   5   1       13.39        8.69      4.52 o 
   8   5   1        8.13       10.16      4.63 o 
  -8   6   1        5.72        3.43      7.64 o 
  -7   6   1       65.96       71.14     11.08 o 
  -6   6   1        0.77        1.72      5.30 o 
  -5   6   1       14.09        2.81      5.15 o 
  -4   6   1        4.88        7.02      4.84 o 
  -3   6   1      944.85      952.58     36.35 o 
  -2   6   1     7515.38     8435.94    182.48 o 
  -1   6   1      101.45      161.02      7.04 o 
   0   6   1      357.33      401.41     18.25 o 
   1   6   1      736.24      951.28     26.52 o 
   2   6   1      253.03      286.71     17.94 o 
   3   6   1     1235.12     1242.55     31.77 o 
   4   6   1     2287.52     2266.10     54.49 o 
   5   6   1       18.44       13.50      3.86 o 
   6   6   1      344.63      348.56     14.17 o 
   7   6   1      113.15      111.20      9.04 o 
   8   6   1        3.78        0.56      4.84 o 
  -7   7   1        0.83        3.28      6.86 o 
  -6   7   1      205.20      187.68     16.07 o 
  -5   7   1      282.84      259.44     17.63 o 
  -4   7   1      263.81      272.39     16.85 o 
  -3   7   1       69.72       69.89      8.11 o 
  -2   7   1       67.38       61.99      5.41 o 
  -1   7   1       98.93       90.54      5.83 o 
   0   7   1      254.98      252.11     14.51 o 
   1   7   1     6987.59     8789.27    192.66 o 
   2   7   1     3282.59     3637.03     83.28 o 
   3   7   1      514.24      539.26     17.04 o 
   4   7   1      188.28      183.68      9.15 o 
   5   7   1        2.80       -0.05      4.21 o 
   6   7   1      134.19      121.63      8.93 o 
   7   7   1      118.36      125.24      9.83 o 
   8   7   1       59.28       68.94      8.57 o 
  -7   8   1       19.38       19.34      9.36 o 
  -6   8   1       12.17        9.52      7.02 o 
  -5   8   1       56.66       67.24     10.14 o 
  -3   8   1      314.51      301.87     17.63 o 
  -2   8   1      114.44      168.33     12.17 o 
  -1   8   1      384.09      418.27     19.50 o 
   0   8   1       42.98       77.07      9.20 o 
   1   8   1      117.85      122.52     10.45 o 
   2   8   1      110.91      120.58      7.57 o 
   3   8   1     1647.88     1690.04     42.74 o 
   4   8   1     1476.37     1518.14     39.54 o 
   5   8   1     1403.28     1443.35     42.43 o 
   6   8   1        4.41        4.98      5.30 o 
   7   8   1        0.01        4.08      6.08 o 
   8   8   1        0.31       -4.58      4.57 o 
  -7   9   1       51.75       41.34     11.23 o 
  -6   9   1       12.34       22.68      6.77 o 
  -5   9   1        9.04       14.66      8.11 o 
  -4   9   1        0.96       -0.78      5.15 o 
  -3   9   1      161.44      185.65     14.35 o 
  -2   9   1      776.37      746.50     32.14 o 
  -1   9   1      904.74      922.63     37.60 o 
   0   9   1      956.00     1093.61     43.06 o 
   1   9   1     1203.02     1467.99     74.73 o 
   2   9   1      550.27      639.88     20.36 o 
   3   9   1      242.54      263.80     22.54 o 
   4   9   1      294.05      300.52     13.35 o 
   5   9   1      266.31      299.23     13.68 o 
   6   9   1        6.92        6.88      4.57 o 
   7   9   1       55.48       53.12      7.50 o 
   8   9   1       29.65       37.05     10.14 o 
  -6  10   1       13.23        0.16      7.80 o 
  -5  10   1       33.55       38.53      9.98 o 
  -4  10   1       17.99       18.56      7.96 o 
  -3  10   1       84.51       83.93     11.08 o 
  -2  10   1       18.42       23.56      7.49 o 
  -1  10   1        4.70        6.55      6.24 o 
   0  10   1      236.56      252.73     18.10 o 
   1  10   1      961.53     1171.62     47.74 o 
   2  10   1      630.17      693.93     22.33 o 
   3  10   1     1384.65     1636.48     43.08 o 
   4  10   1      980.05     1102.84     31.99 o 
   5  10   1      319.32      338.11     15.06 o 
   6  10   1       31.89       28.60      8.42 o 
   7  10   1        2.35        5.89      5.09 o 
  -6  11   1        0.22       -5.46      7.49 o 
  -5  11   1        0.65        5.62      7.64 o 
  -4  11   1       89.20       79.72     12.64 o 
  -3  11   1      146.54      175.04     16.07 o 
  -2  11   1      281.13      309.05     20.44 o 
  -1  11   1      668.09      716.70     33.39 o 
   0  11   1      448.07      549.30     29.02 o 
   1  11   1        0.75        5.77      9.05 o 
   2  11   1       55.26       68.90      7.37 o 
   3  11   1      217.99      249.99     12.84 o 
   4  11   1      113.60      131.74      9.79 o 
   5  11   1      123.73      119.05      9.77 o 
   6  11   1        5.99        1.41      5.54 o 
   7  11   1      147.19      133.02     11.30 o 
  -5  12   1       12.47        4.06      8.42 o 
  -4  12   1        6.79        0.47      7.80 o 
  -3  12   1        0.14       12.01      8.11 o 
  -2  12   1        8.35        4.68      7.49 o 
  -1  12   1       63.71       80.50     12.48 o 
   0  12   1      118.75      135.10     15.13 o 
   1  12   1      426.15      569.58     31.36 o 
   2  12   1      690.38      775.85     45.32 o 
   3  12   1      259.43      292.75     14.50 o 
   4  12   1      343.85      395.17     17.20 o 
   5  12   1      107.18       82.03      9.26 o 
   6  12   1       69.88       71.34      8.86 o 
   7  12   1       82.59       83.12      9.87 o 
  -4  13   1       34.42       47.11     11.86 o 
  -3  13   1      425.60      378.79     25.12 o 
  -2  13   1       24.17       30.11      9.98 o 
  -1  13   1       14.31        8.74      8.42 o 
   0  13   1       25.19       31.36     10.45 o 
   1  13   1        2.96        3.43      9.05 o 
   2  13   1       44.60       43.99     12.17 o 
   3  13   1       47.71       69.28     19.27 o 
   4  13   1       41.00       40.03      7.27 o 
   5  13   1       76.53      103.22     10.02 o 
   6  13   1       86.02       68.70      9.42 o 
  -4  14   1        0.81       -0.78      9.36 o 
  -3  14   1        4.35       17.94     10.14 o 
  -2  14   1        4.45        2.18      8.27 o 
  -1  14   1       37.45       57.25     12.79 o 
   0  14   1      219.31      218.57     20.91 o 
   1  14   1       31.60       42.90     12.64 o 
   2  14   1       23.40       11.23      9.83 o 
   3  14   1       12.04       22.47     10.92 o 
   4  14   1        3.97       -1.14      5.19 o 
   5  14   1       78.83       83.84     22.39 o 
  -3  15   1        1.62        3.43      9.67 o 
  -2  15   1       31.77       35.26     11.39 o 
  -1  15   1       29.32       15.44     10.14 o 
   0  15   1       37.07       42.59     13.10 o 
   1  15   1       87.74      106.24     17.00 o 
   2  15   1       57.22       68.33     14.51 o 
   3  15   1      101.40      104.99     17.32 o 
   4  15   1       15.64       23.98      7.26 o 
  -1  16   1        2.17       -2.50      9.67 o 
   0  16   1       95.70       91.73     16.69 o 
   1  16   1       26.10       11.86     12.64 o 
   2  16   1        2.35       10.30     10.76 o 
   3  16   1       26.09       31.98     13.73 o 
  -2 -16   2       17.86       41.65     13.42 o 
  -1 -16   2       14.28        2.18     11.86 o 
   0 -16   2        3.84        2.81     11.70 o 
   1 -16   2        8.89        3.10      6.18 o 
  -4 -15   2       20.04       22.16      6.88 o 
  -3 -15   2        2.79        7.02      6.32 o 
  -2 -15   2        0.77        3.18      5.40 o 
  -1 -15   2       33.72       51.93     10.53 o 
   0 -15   2       11.36       17.71      6.68 o 
   1 -15   2        0.12        8.89      5.74 o 
   2 -15   2        1.73        1.40      5.42 o 
  -5 -14   2       45.61       43.37      8.06 o 
  -4 -14   2        8.63       19.48      6.34 o 
  -3 -14   2       28.15       11.95      5.83 o 
  -2 -14   2        0.40        1.45      4.96 o 
  -1 -14   2       82.86       84.41      9.11 o 
   0 -14   2      495.77      509.68     19.96 o 
   1 -14   2      293.23      293.69     14.92 o 
   2 -14   2       22.05       17.37      6.18 o 
   3 -14   2        0.85        1.51      5.08 o 
  -6 -13   2        2.70        6.18      5.62 o 
  -5 -13   2       12.23       11.59      5.85 o 
  -4 -13   2       14.39        9.89      5.54 o 
  -3 -13   2        4.90        5.39      4.58 o 
  -2 -13   2      157.11      161.19     10.98 o 
  -1 -13   2       63.97       77.80      6.46 o 
   0 -13   2       18.48        7.57      5.27 o 
   1 -13   2        2.61        4.93      4.70 o 
   2 -13   2        4.18        9.57      7.02 o 
   3 -13   2       42.34       37.01      6.93 o 
   4 -13   2       75.07       72.33      9.01 o 
  -6 -12   2        0.49        0.46      4.68 o 
  -5 -12   2        0.72        8.65      4.99 o 
  -4 -12   2       30.84       44.73      6.59 o 
  -3 -12   2        5.13       -2.29      3.75 o 
  -2 -12   2      253.00      257.77     10.78 o 
  -1 -12   2     1006.31      980.92     23.24 o 
   0 -12   2       37.08       35.31      6.09 o 
   1 -12   2       47.47       57.77     11.23 o 
   2 -12   2       20.57       19.52      6.32 o 
   3 -12   2       20.04       19.86      5.70 o 
   4 -12   2        1.54        0.80      4.95 o 
   5 -12   2       18.83       21.30      6.99 o 
  -7 -11   2       97.04       94.99     13.57 o 
  -6 -11   2       37.83       39.53      7.05 o 
  -5 -11   2      113.75      132.85      9.93 o 
  -4 -11   2      113.11      112.89      8.92 o 
  -3 -11   2       92.92      108.91      8.44 o 
  -2 -11   2       78.31       79.66      5.47 o 
  -1 -11   2      134.39      138.25      6.82 o 
   0 -11   2        9.24        9.83      3.23 o 
   1 -11   2      478.24      551.10     19.09 o 
   2 -11   2      119.02       97.63      8.19 o 
   3 -11   2        4.76        5.72      4.60 o 
   4 -11   2       79.27       90.59      8.95 o 
   5 -11   2       20.09       22.06      7.10 o 
   6 -11   2       10.57        9.83     10.30 o 
  -7 -10   2       19.02       26.21     11.39 o 
  -6 -10   2       10.94       17.22      5.24 o 
  -5 -10   2        0.14       -3.14      3.56 o 
  -4 -10   2      157.60      161.72      9.92 o 
  -3 -10   2      553.66      508.50     17.76 o 
  -2 -10   2      867.48      855.65     19.71 o 
  -1 -10   2      355.59      413.43     11.86 o 
   0 -10   2       37.39       41.62      4.00 o 
   1 -10   2       24.48       29.04      5.14 o 
   2 -10   2       17.76       24.00      5.02 o 
   3 -10   2       66.69       59.82      8.11 o 
   4 -10   2       19.85       14.68      5.18 o 
   5 -10   2        0.11       -1.24      9.98 o 
   6 -10   2      106.77      113.62      8.87 o 
  -8  -9   2       55.60       64.95     12.09 o 
  -7  -9   2        1.53        0.72      4.44 o 
  -6  -9   2       33.64       32.97      5.91 o 
  -5  -9   2      217.83      214.88     10.97 o 
  -4  -9   2      189.93      164.57      9.26 o 
  -3  -9   2        8.07        7.32      5.77 o 
  -2  -9   2       16.61       18.58      2.81 o 
  -1  -9   2      292.38      314.75     10.76 o 
   0  -9   2       44.75       38.72      4.37 o 
   1  -9   2     1182.47     1233.11     32.35 o 
   2  -9   2      413.43      391.53     14.39 o 
   3  -9   2      138.40      139.22      9.04 o 
   4  -9   2        7.62       14.65      5.02 o 
   5  -9   2        0.09        5.90      4.91 o 
   6  -9   2      377.78      327.30     22.00 o 
   7  -9   2        0.75        2.65      7.18 o 
  -8  -8   2        4.74        3.89      5.40 o 
  -7  -8   2       19.41       24.00      5.68 o 
  -6  -8   2       19.76       20.84      7.02 o 
  -5  -8   2       25.03       23.98      4.74 o 
  -4  -8   2      287.17      301.56     12.22 o 
  -3  -8   2     1159.04     1188.15     24.63 o 
  -2  -8   2      553.05      566.85     13.70 o 
  -1  -8   2      129.65      142.37      9.51 o 
   0  -8   2       63.80       74.48      4.21 o 
   1  -8   2      312.90      283.72     13.58 o 
   2  -8   2       68.31       73.67     14.66 o 
   3  -8   2        2.81       -2.60      5.07 o 
   4  -8   2      564.94      581.57     36.04 o 
   5  -8   2      736.00      720.00     28.55 o 
   6  -8   2        2.02       -0.01      4.06 o 
   7  -8   2        0.01        1.72      6.55 o 
  -8  -7   2        3.53       -0.97      4.64 o 
  -7  -7   2       71.38       76.64      7.93 o 
  -6  -7   2      151.92      157.75      9.63 o 
  -5  -7   2       68.24       77.54      6.66 o 
  -4  -7   2       11.18        3.60      4.29 o 
  -3  -7   2       14.51       18.71      2.35 o 
  -2  -7   2       22.36       16.89      2.30 o 
  -1  -7   2     1266.74     1424.81     28.29 o 
   0  -7   2     2830.19     3052.59     60.35 o 
   1  -7   2     1879.32     1979.31     38.40 o 
   2  -7   2      391.91      377.53     12.85 o 
   3  -7   2       75.81       72.20     11.47 o 
   4  -7   2        6.79       10.10      3.97 o 
   5  -7   2      452.03      469.69     22.54 o 
   6  -7   2        0.30        5.91      4.45 o 
   7  -7   2        8.83       -0.94      6.24 o 
  -8  -6   2       30.89       27.46      8.35 o 
  -7  -6   2      128.44      136.16     13.42 o 
  -6  -6   2      409.08      453.13     16.52 o 
  -5  -6   2      697.01      701.19     21.15 o 
  -4  -6   2      552.84      525.72     18.95 o 
  -3  -6   2      300.18      282.68     10.36 o 
  -2  -6   2      372.41      383.85      9.51 o 
  -1  -6   2      546.89      658.49     14.46 o 
   0  -6   2      196.37      230.45      6.78 o 
   1  -6   2      864.58      866.33     20.22 o 
   2  -6   2     1101.22     1117.45     28.29 o 
   3  -6   2      183.18      176.41      8.22 o 
   4  -6   2      530.83      529.41     17.04 o 
   5  -6   2       15.49       16.10      4.35 o 
   6  -6   2        0.51        5.05      3.75 o 
   7  -6   2       20.09       13.26      7.02 o 
   8  -6   2       16.40       19.97      8.89 o 
  -8  -5   2       41.16       39.87      6.61 o 
  -7  -5   2       63.00       68.59      7.19 o 
  -6  -5   2       41.59       48.11      5.73 o 
  -5  -5   2        5.05        3.27      2.47 o 
  -4  -5   2      860.26      845.98     28.08 o 
  -3  -5   2     2454.20     2418.34     56.08 o 
  -2  -5   2     5632.11     5680.47    100.59 o 
  -1  -5   2     2154.86     2282.82     42.03 o 
   0  -5   2     2396.64     2697.37     60.27 o 
   1  -5   2      264.55      242.61      6.33 o 
   2  -5   2      121.92      106.01      5.68 o 
   3  -5   2      616.80      646.71     18.42 o 
   4  -5   2      763.36      742.69     25.74 o 
   5  -5   2       31.88       33.54      4.80 o 
   6  -5   2      304.52      307.56     36.43 o 
   7  -5   2        2.31        5.62      5.46 o 
   8  -5   2        3.79        2.65      6.71 o 
  -8  -4   2       57.11       44.95      6.67 o 
  -7  -4   2      106.73      122.58     11.08 o 
  -6  -4   2       99.37      104.01      7.31 o 
  -5  -4   2      241.78      224.13     11.78 o 
  -4  -4   2       82.93       83.56      5.40 o 
  -3  -4   2      453.90      390.03     13.49 o 
  -2  -4   2     1015.66     1021.31     25.09 o 
  -1  -4   2     2974.44     3332.76     59.60 o 
   0  -4   2     6698.33     7627.56    133.55 o 
   1  -4   2     1732.40     1699.47     41.58 o 
   2  -4   2      622.76      514.27     14.29 o 
   3  -4   2      420.99      357.51     24.26 o 
   4  -4   2       63.30       54.34      4.74 o 
   5  -4   2      321.42      332.36     12.41 o 
   6  -4   2      107.95       97.92      7.26 o 
   7  -4   2        3.39        9.98      6.40 o 
   8  -4   2       20.00       24.03      8.58 o 
  -8  -3   2       45.45       47.72      6.72 o 
  -7  -3   2        2.71        0.16      4.99 o 
  -6  -3   2      130.44      130.67      8.00 o 
  -5  -3   2      296.20      270.09     11.15 o 
  -4  -3   2        1.91       -0.71      1.64 o 
  -3  -3   2     2335.34     2183.84     50.23 o 
  -2  -3   2     1583.12     1610.38     49.44 o 
  -1  -3   2       29.16       23.52      1.66 o 
   0  -3   2       65.94       73.44      2.76 o 
   1  -3   2       76.86       93.96      9.91 o 
   2  -3   2     5218.22     5341.61    115.64 o 
   3  -3   2     2971.10     2805.44     64.67 o 
   4  -3   2      820.65      733.06     15.40 o 
   5  -3   2     1300.13     1285.88     49.53 o 
   6  -3   2       59.45       61.34      5.81 o 
   7  -3   2       22.22       19.19      7.33 o 
   8  -3   2        6.73        2.96      6.40 o 
  -9  -2   2        8.58        3.00      4.90 o 
  -8  -2   2       45.43       31.98      8.42 o 
  -7  -2   2       46.32       53.13      6.12 o 
  -6  -2   2      335.76      352.24     19.34 o 
  -5  -2   2      133.87      120.31      6.51 o 
  -4  -2   2      450.32      476.32     10.68 o 
  -3  -2   2      246.10      244.25      6.10 o 
  -2  -2   2     9663.10    10222.63    278.86 o 
  -1  -2   2    57904.41    54027.77   1904.36 o 
   0  -2   2    15111.28    16697.74    464.74 o 
   1  -2   2     8770.95     8381.12    178.39 o 
   2  -2   2      436.89      389.28     10.81 o 
   3  -2   2      152.31      143.32      8.47 o 
   4  -2   2      466.27      455.36     10.51 o 
   5  -2   2       23.07       22.08      3.53 o 
   6  -2   2      457.20      466.62     23.40 o 
   7  -2   2      181.28      184.87     14.82 o 
   8  -2   2       30.57       30.89      8.74 o 
  -9  -1   2        2.85        6.41      5.09 o 
  -8  -1   2        0.08       -3.30      3.64 o 
  -7  -1   2       58.75       57.44     15.29 o 
  -6  -1   2      464.36      435.90     14.94 o 
  -5  -1   2      536.45      490.99     15.32 o 
  -4  -1   2       64.68       57.65      5.30 o 
  -3  -1   2     2759.60     2622.79     59.07 o 
  -2  -1   2     2191.70     2252.79     40.53 o 
  -1  -1   2     1846.29     2001.99     46.33 o 
   0  -1   2     1265.61     1205.63     37.29 o 
   1  -1   2      948.32     1035.35     58.81 o 
   2  -1   2     1757.24     1685.63     37.82 o 
   3  -1   2     3229.23     2770.22     50.00 o 
   4  -1   2     2282.77     2120.47     39.43 o 
   5  -1   2        1.15        1.33      2.11 o 
   6  -1   2        0.70       -2.65      4.06 o 
   7  -1   2       16.03       10.45      5.93 o 
   8  -1   2       77.98       74.42     11.54 o 
  -8   0   2        2.77       -0.46      4.25 o 
  -7   0   2       16.18       15.29      6.40 o 
  -6   0   2       34.31       24.55      5.38 o 
  -5   0   2        0.54       -1.04      1.75 o 
  -4   0   2       13.21       15.00      4.52 o 
  -3   0   2     4136.04     3833.95    168.41 o 
  -2   0   2   152213.92   155982.73   4714.08 o 
  -1   0   2     1747.02     1729.02     37.67 o 
   0   0   2     4031.43     4011.27    119.81 o 
   1   0   2     1068.41      955.31     41.97 o 
   2   0   2       66.10       53.60      2.77 o 
   3   0   2      851.55      793.83     13.82 o 
   4   0   2       60.86       53.77      3.15 o 
   5   0   2     1419.10     1425.41     37.19 o 
   6   0   2      627.95      598.71     19.08 o 
   7   0   2       22.95       26.99      7.80 o 
   8   0   2        5.79        0.16      6.08 o 
   9   0   2        0.48        2.50      7.96 o 
  -8   1   2       96.21       97.70      8.35 o 
  -7   1   2       85.00       81.51      7.05 o 
  -6   1   2      186.26      196.07     32.29 o 
  -5   1   2      444.36      384.33     12.68 o 
  -4   1   2      415.85      418.11     12.63 o 
  -3   1   2      289.02      310.14     13.57 o 
  -2   1   2      803.73      891.74     30.11 o 
  -1   1   2     7680.00     7962.32    242.12 o 
   0   1   2     1902.24     2217.97     66.30 o 
   1   1   2      641.86      627.76     14.72 o 
   2   1   2      943.85      894.41     14.80 o 
   3   1   2      664.55      537.72      9.98 o 
   4   1   2      529.99      479.82      9.56 o 
   5   1   2       86.56       87.39      6.59 o 
   6   1   2      450.13      457.62     19.32 o 
   7   1   2      150.00      154.97      9.46 o 
   8   1   2       78.75       83.47      8.06 o 
   9   1   2        2.39       -0.31      7.49 o 
  -8   2   2        3.70       -0.16      3.97 o 
  -7   2   2        1.27        2.98      3.41 o 
  -6   2   2        0.99        0.05      2.88 o 
  -5   2   2      267.35      248.41      9.47 o 
  -4   2   2     1497.27     1479.11     50.70 o 
  -3   2   2    13330.30    13213.70    403.12 o 
  -2   2   2       69.09       50.39      4.52 o 
  -1   2   2      342.23      383.62     14.35 o 
   0   2   2     1167.91     1342.45     43.21 o 
   1   2   2      544.08      592.50     11.80 o 
   2   2   2     7494.14     7237.96    109.25 o 
   3   2   2     3517.86     3233.79     54.34 o 
   4   2   2     1621.62     1532.48     27.13 o 
   5   2   2      409.82      382.92     12.70 o 
   6   2   2       82.38       80.30      5.24 o 
   7   2   2        0.01        1.54      3.44 o 
   8   2   2       32.75       27.01      5.78 o 
   9   2   2       39.34       47.27     12.01 o 
  -8   3   2        5.13        8.81      4.57 o 
  -7   3   2      118.28      111.99      8.21 o 
  -6   3   2      203.89      210.59     12.71 o 
  -5   3   2       77.65       76.95      4.27 o 
  -4   3   2        1.17        3.23      1.87 o 
  -3   3   2      421.64      388.80     11.63 o 
  -2   3   2        2.38        5.10      1.61 o 
  -1   3   2        6.93        2.65      1.08 o 
   0   3   2      212.98      256.16     11.70 o 
   1   3   2     2389.83     2854.78     90.02 o 
   2   3   2     1557.25     1586.54     54.66 o 
   3   3   2        0.03       -0.13      1.69 o 
   4   3   2      964.46      942.62     30.42 o 
   5   3   2     1755.07     1633.22     35.26 o 
   6   3   2      581.65      569.27     41.15 o 
   7   3   2       89.99       95.42      6.24 o 
   8   3   2       11.76       10.92      9.13 o 
   9   3   2       41.61       39.25      7.33 o 
  -8   4   2        1.55        4.21      6.40 o 
  -7   4   2       26.79       31.98      7.96 o 
  -6   4   2       36.81       37.55      5.11 o 
  -5   4   2      593.90      580.89     17.61 o 
  -4   4   2     1022.85      936.28     30.50 o 
  -3   4   2     1559.37     1472.33     34.88 o 
  -2   4   2     2705.27     3029.67     96.57 o 
  -1   4   2      403.75      365.99     15.44 o 
   0   4   2     1184.94     1295.02     43.84 o 
   1   4   2      231.25      206.55     11.08 o 
   2   4   2      812.64      649.08     29.25 o 
   3   4   2     3790.31     3755.66     84.61 o 
   4   4   2     5534.72     5472.28    122.01 o 
   5   4   2        2.73        0.73      2.48 o 
   6   4   2       68.33       75.39      5.34 o 
   7   4   2       13.63       12.85      3.62 o 
   8   4   2       38.93       32.93      8.42 o 
   9   4   2       15.48       17.14      6.00 o 
  -8   5   2       23.04       30.73      9.05 o 
  -7   5   2       11.94       21.37      7.49 o 
  -6   5   2        0.79        0.16      5.15 o 
  -5   5   2       62.83       77.07      9.36 o 
  -4   5   2      257.58      252.73     14.82 o 
  -3   5   2     1032.38     1026.22     38.07 o 
  -2   5   2     2606.59     2778.18     89.70 o 
  -1   5   2     1774.31     2187.07     71.76 o 
   0   5   2     1203.40     1431.68     48.83 o 
   1   5   2       70.71       71.45      7.33 o 
   2   5   2      933.06      930.55     24.10 o 
   3   5   2      909.35      854.65     17.51 o 
   4   5   2     2420.47     2429.14     57.58 o 
   5   5   2      321.50      306.07     12.19 o 
   6   5   2      127.25      122.84      8.44 o 
   7   5   2      176.15      179.79      8.75 o 
   8   5   2        5.47        6.01      3.92 o 
  -8   6   2       40.60       45.24     10.61 o 
  -7   6   2       54.48       44.31      9.83 o 
  -6   6   2       44.96       27.93      7.80 o 
  -5   6   2      201.05      231.05     15.76 o 
  -4   6   2      336.26      344.93     18.72 o 
  -3   6   2       63.75       79.23      5.84 o 
  -2   6   2        1.38        2.81      2.96 o 
  -1   6   2     1774.84     1818.74     61.78 o 
   0   6   2     5004.32     6118.00    191.42 o 
   1   6   2     3867.32     4642.48    147.58 o 
   2   6   2     3439.47     3830.03     86.82 o 
   3   6   2     1775.09     1774.17     43.35 o 
   4   6   2      446.07      440.32     18.56 o 
   5   6   2       11.02       12.49      3.52 o 
   6   6   2      117.29      125.75      8.77 o 
   7   6   2      165.15      202.69     16.07 o 
   8   6   2      121.07      131.69      8.35 o 
  -7   7   2       12.00        4.52      7.80 o 
  -6   7   2        0.30        4.99      6.24 o 
  -5   7   2      223.96      231.05     16.38 o 
  -4   7   2      791.58      767.09     33.07 o 
  -3   7   2      123.25      117.01     10.30 o 
  -2   7   2      147.72      151.95     10.76 o 
  -1   7   2       33.48       54.91      7.18 o 
   0   7   2      160.90      234.64     14.35 o 
   1   7   2     1025.65     1178.95     44.15 o 
   2   7   2     4992.77     5387.25    192.67 o 
   3   7   2     2194.51     2145.76     51.90 o 
   4   7   2      619.31      585.18     18.75 o 
   5   7   2      392.85      384.33     14.78 o 
   6   7   2        0.23        3.61      4.29 o 
   7   7   2        1.54        0.35      3.97 o 
   8   7   2       11.44        5.15      7.65 o 
  -7   8   2        1.70        4.52      7.80 o 
  -6   8   2       28.31       24.81      8.58 o 
  -5   8   2        3.72        4.04      4.76 o 
  -4   8   2        4.62        0.16      4.52 o 
  -3   8   2        6.58       39.63      7.49 o 
  -2   8   2      518.15      532.92     24.34 o 
  -1   8   2     1920.32     2353.53     80.19 o 
   0   8   2      767.93      882.85     35.73 o 
   1   8   2       65.43       96.41     10.92 o 
   2   8   2      798.14      874.96     60.84 o 
   3   8   2       71.19       84.69      7.72 o 
   4   8   2      598.69      632.58     23.95 o 
   5   8   2      436.86      438.33     16.60 o 
   6   8   2      190.44      216.34     11.75 o 
   7   8   2       85.43      100.74      9.15 o 
   8   8   2       36.05       37.57      5.92 o 
  -7   9   2       35.20       41.44      9.81 o 
  -6   9   2        6.93       22.78     11.08 o 
  -5   9   2      115.30      114.20     13.88 o 
  -4   9   2      221.61      242.12     17.47 o 
  -3   9   2      170.17      168.96     13.57 o 
  -2   9   2       14.10       22.78      6.08 o 
  -1   9   2       98.52      105.46     11.08 o 
   0   9   2      548.43      602.19     28.08 o 
   1   9   2     1642.10     2064.61     73.64 o 
   2   9   2     1444.76     1678.49     42.90 o 
   3   9   2      408.75      467.81     16.88 o 
   4   9   2      980.18     1093.68     31.38 o 
   5   9   2       24.61       32.65      5.83 o 
   6   9   2        9.64        7.99      4.29 o 
   7   9   2       20.79       20.59      6.01 o 
   8   9   2       37.43       51.40      9.83 o 
  -6  10   2        1.22       -2.03      9.20 o 
  -5  10   2       36.84       39.31      9.67 o 
  -4  10   2       65.48       80.03     11.70 o 
  -3  10   2        2.11       -1.56      5.77 o 
  -2  10   2      468.10      446.18     23.87 o 
  -1  10   2      907.01      948.37     39.31 o 
   0  10   2     1042.94     1247.44     49.30 o 
   1  10   2        0.21        3.59      7.18 o 
   2  10   2      147.29      169.74     15.91 o 
   3  10   2       78.75       96.72      8.28 o 
   4  10   2      169.86      149.62     10.24 o 
   5  10   2      461.78      482.37     18.81 o 
   6  10   2      106.26      105.07      9.37 o 
   7  10   2       91.83      113.30     10.48 o 
  -6  11   2       32.55       46.18     13.10 o 
  -5  11   2       34.10       28.55     10.14 o 
  -4  11   2       30.12       24.49      8.42 o 
  -3  11   2       12.90        6.08      6.71 o 
  -2  11   2      179.59      213.11     17.94 o 
  -1  11   2      555.98      600.47     29.64 o 
   0  11   2      464.84      559.44     29.17 o 
   1  11   2      741.21      844.16     39.00 o 
   2  11   2      897.41     1020.76     44.46 o 
   3  11   2      296.11      329.56     14.83 o 
   4  11   2      498.18      514.15     26.91 o 
   5  11   2       10.39        8.71      5.23 o 
   6  11   2       54.30       62.23      8.27 o 
   7  11   2      134.85      138.56     11.69 o 
  -5  12   2        0.78       -6.55      6.86 o 
  -4  12   2       24.47       24.65      8.89 o 
  -3  12   2      568.91      535.11     29.64 o 
  -2  12   2       32.01       44.46     10.45 o 
  -1  12   2       36.10       37.91     10.14 o 
   0  12   2       35.78       40.09     10.76 o 
   1  12   2       49.73       63.18     12.32 o 
   2  12   2      186.81      252.11     20.75 o 
   3  12   2      227.27      221.86     12.95 o 
   4  12   2     1177.40     1219.84     36.17 o 
   5  12   2      169.74      179.72     12.52 o 
   6  12   2        1.82        1.76      4.82 o 
  -4  13   2        7.57        5.93      9.05 o 
  -3  13   2        5.55       -1.40      7.33 o 
  -2  13   2      129.65      120.91     15.44 o 
  -1  13   2      101.08      125.12     14.98 o 
   0  13   2      157.91      213.11     19.50 o 
   1  13   2       13.11       29.64     10.76 o 
   2  13   2       45.11       41.97     11.39 o 
   3  13   2        0.61        4.84      9.36 o 
   4  13   2       78.50       86.25      9.32 o 
   5  13   2      330.27      317.03     16.18 o 
   6  13   2      140.29      148.03     13.57 o 
  -4  14   2       98.54       80.97     15.29 o 
  -3  14   2       26.95       38.85     11.54 o 
  -2  14   2        1.18        2.34      7.80 o 
  -1  14   2        0.03       -1.72      7.96 o 
   0  14   2       15.75       31.98     10.76 o 
   1  14   2      115.02      164.59     18.88 o 
   2  14   2      146.88      179.25     19.66 o 
   3  14   2      333.08      322.31     25.27 o 
   4  14   2       13.94       19.03     10.45 o 
   5  14   2       23.21       21.75      7.16 o 
  -2  15   2        5.42        7.18      9.05 o 
  -1  15   2        1.47       17.32     10.14 o 
   0  15   2      123.52      139.78     18.10 o 
   1  15   2        0.33        0.00     10.14 o 
   2  15   2       12.89       20.12     11.23 o 
   3  15   2       35.69       23.25     12.17 o 
   4  15   2       25.15       32.29     12.32 o 
  -1  16   2       20.01       22.31     11.08 o 
   0  16   2       53.18       79.56     16.07 o 
   1  16   2       73.94       78.16     16.69 o 
   2  16   2        4.68       13.26     10.30 o 
   3  16   2        6.55       11.23     12.32 o 
  -2 -16   3        9.31       13.42     11.23 o 
  -1 -16   3        1.69       -2.03     11.23 o 
   0 -16   3        6.71       16.29     14.59 o 
  -4 -15   3        3.18        8.11      6.86 o 
  -3 -15   3        3.03        4.84      6.86 o 
  -2 -15   3       15.05       13.88     10.14 o 
  -1 -15   3        7.17       11.12      6.22 o 
   0 -15   3       86.40       73.07      9.09 o 
   1 -15   3       40.06       25.01      7.03 o 
   2 -15   3        9.04       14.44      6.20 o 
  -5 -14   3       10.96        6.24      6.86 o 
  -4 -14   3       25.93       16.54      6.71 o 
  -3 -14   3       13.30       13.41      5.76 o 
  -2 -14   3       55.95       58.63      7.93 o 
  -1 -14   3        2.84       -4.62      4.88 o 
   0 -14   3        3.79        5.28      5.08 o 
   1 -14   3        1.60        0.54      5.08 o 
   2 -14   3       16.40       11.65      5.77 o 
   3 -14   3        0.43        2.29      6.63 o 
  -6 -13   3        0.05        5.77      7.18 o 
  -5 -13   3        3.89        2.65      5.77 o 
  -4 -13   3       29.13       30.31      6.30 o 
  -3 -13   3        6.30        2.85      4.70 o 
  -2 -13   3       45.69       50.66      9.05 o 
  -1 -13   3      215.60      212.83      9.45 o 
   0 -13   3       98.56      105.03     10.53 o 
   1 -13   3       20.51       18.13      5.51 o 
   2 -13   3       12.09       24.64      6.25 o 
   3 -13   3        0.17       -4.04      4.41 o 
   4 -13   3        7.29        2.73      5.37 o 
  -6 -12   3       34.46       16.85      8.11 o 
  -5 -12   3       41.25       36.92      7.80 o 
  -4 -12   3      129.11       98.52      8.77 o 
  -3 -12   3       58.93       63.26     14.66 o 
  -2 -12   3        5.63        8.45      5.34 o 
  -1 -12   3       23.89       26.56      4.28 o 
   0 -12   3        7.59        8.89      7.02 o 
   1 -12   3      198.64      183.90     10.83 o 
   2 -12   3      252.15      236.88     30.81 o 
   3 -12   3        3.60        7.08      4.72 o 
   4 -12   3        5.71        6.35     10.37 o 
   5 -12   3       16.50       22.13      7.22 o 
  -7 -11   3        3.86       11.08      7.64 o 
  -6 -11   3       29.83       12.32      8.11 o 
  -5 -11   3        0.05        1.85      4.26 o 
  -4 -11   3       65.76       80.06      7.82 o 
  -3 -11   3      108.00      119.11      9.98 o 
  -2 -11   3       81.02       76.32      5.35 o 
  -1 -11   3       90.24       97.02      7.09 o 
   0 -11   3      108.26      120.94      8.58 o 
   1 -11   3        5.75        9.07      4.04 o 
   2 -11   3       82.82       90.87     11.39 o 
   3 -11   3       21.82       32.34      6.06 o 
   4 -11   3      175.54      139.89     13.96 o 
   5 -11   3        0.10        8.65      5.85 o 
  -7 -10   3       79.32      101.40     14.35 o 
  -6 -10   3       61.18       51.84      8.11 o 
  -5 -10   3      110.85      117.67      9.06 o 
  -4 -10   3      155.32      161.88      9.87 o 
  -3 -10   3       17.94       23.77      5.15 o 
  -2 -10   3      125.52      123.85      6.06 o 
  -1 -10   3      256.75      279.86      9.37 o 
   0 -10   3      236.96      221.67      8.10 o 
   1 -10   3       49.60       38.85      8.66 o 
   2 -10   3      101.98      117.28      8.52 o 
   3 -10   3        0.42       -0.92      7.41 o 
   4 -10   3       13.98        5.69      4.85 o 
   5 -10   3      199.43      168.89     11.69 o 
   6 -10   3       72.55       65.78      7.18 o 
  -7  -9   3       14.13       11.23      7.80 o 
  -6  -9   3        6.46        7.92      4.99 o 
  -5  -9   3      131.47      118.67      8.65 o 
  -4  -9   3      396.91      351.16     13.83 o 
  -3  -9   3      119.74      121.52      7.94 o 
  -2  -9   3      146.83      139.80      7.20 o 
  -1  -9   3      161.79      168.75      6.70 o 
   0  -9   3        4.03        5.57      2.28 o 
   1  -9   3       24.53       25.85      4.31 o 
   2  -9   3      213.45      227.29     10.92 o 
   3  -9   3      386.98      385.53     14.94 o 
   4  -9   3        3.26       13.62      4.46 o 
   5  -9   3      434.82      450.82     17.71 o 
   6  -9   3        4.41       -1.92      4.69 o 
  -8  -8   3        2.25        4.52      7.33 o 
  -7  -8   3       61.41       71.85      8.08 o 
  -6  -8   3      118.92      117.27     10.45 o 
  -5  -8   3       20.71       22.44      4.50 o 
  -4  -8   3       41.05       41.29      7.64 o 
  -3  -8   3      199.43      208.33      7.00 o 
  -2  -8   3      244.55      314.92      9.16 o 
  -1  -8   3     1903.20     2069.55     40.00 o 
   0  -8   3     1193.81     1220.87     25.05 o 
   1  -8   3      107.16      104.07      9.05 o 
   2  -8   3        3.98        8.64      5.38 o 
   3  -8   3        9.73        5.95      4.13 o 
   4  -8   3     1676.44     1617.64     41.81 o 
   5  -8   3       41.97       57.00      6.89 o 
   6  -8   3       16.39       13.83      5.18 o 
   7  -8   3       17.67       29.25      6.56 o 
  -8  -7   3       17.20       12.60      5.94 o 
  -7  -7   3       20.42        9.67      5.07 o 
  -6  -7   3       98.07      115.06     16.93 o 
  -5  -7   3      152.47      162.56      8.95 o 
  -4  -7   3      104.42      111.13      7.02 o 
  -3  -7   3       57.74       54.94      3.44 o 
  -2  -7   3        6.47        5.62      2.06 o 
  -1  -7   3      242.93      271.61      8.00 o 
   0  -7   3      518.86      613.46     14.02 o 
   1  -7   3      795.38      818.95     17.45 o 
   2  -7   3     3920.42     3795.48     85.42 o 
   3  -7   3      873.02      834.99     23.50 o 
   4  -7   3      293.73      310.13     12.74 o 
   5  -7   3      178.84      177.13     10.26 o 
   6  -7   3        7.80       12.67      4.84 o 
   7  -7   3        6.05        2.31      4.82 o 
  -8  -6   3       36.31       43.88      7.18 o 
  -7  -6   3       34.71       48.69      8.81 o 
  -6  -6   3       15.16       13.98      4.76 o 
  -5  -6   3       47.16       43.37      5.11 o 
  -4  -6   3      206.32      189.04     12.64 o 
  -3  -6   3      526.26      603.78     17.50 o 
  -2  -6   3     3851.63     4042.87     72.88 o 
  -1  -6   3     1528.43     1648.96     31.62 o 
   0  -6   3      693.92      670.67     14.54 o 
   1  -6   3        0.21        1.05      1.28 o 
   2  -6   3       67.34       73.72      5.13 o 
   3  -6   3      494.49      409.18     13.57 o 
   4  -6   3       14.11       19.13      3.78 o 
   5  -6   3      644.30      622.19     19.97 o 
   6  -6   3      143.84      147.27     13.57 o 
   7  -6   3        3.74        3.12      5.62 o 
  -8  -5   3        0.38        1.12      4.30 o 
  -7  -5   3      109.76      112.25      8.60 o 
  -6  -5   3      141.70      136.36      8.68 o 
  -5  -5   3       56.55       50.77      5.15 o 
  -4  -5   3      174.48      174.38      9.44 o 
  -3  -5   3       18.08       12.22      2.59 o 
  -2  -5   3      350.65      338.38     10.73 o 
  -1  -5   3     3187.23     3418.64     61.64 o 
   0  -5   3     4055.90     4428.45     79.01 o 
   1  -5   3       24.00       22.96      2.06 o 
   2  -5   3     1745.78     1654.02     39.05 o 
   3  -5   3      884.87      823.32     22.12 o 
   4  -5   3        9.79       13.20      3.29 o 
   5  -5   3      123.71      126.45      7.89 o 
   6  -5   3        3.33        0.94      6.16 o 
   7  -5   3       70.18       81.59     11.23 o 
   8  -5   3       32.81       20.28      8.74 o 
  -8  -4   3       23.52       21.04      7.10 o 
  -7  -4   3       18.37       17.41      5.54 o 
  -6  -4   3        1.86        0.05      3.13 o 
  -5  -4   3      171.99      201.63     15.52 o 
  -4  -4   3      606.85      580.41     16.92 o 
  -3  -4   3     3197.16     3040.13     55.11 o 
  -2  -4   3      766.53      727.71     14.77 o 
  -1  -4   3      851.42      812.41     16.20 o 
   0  -4   3      235.32      218.01      5.75 o 
   1  -4   3       83.59       81.15      9.13 o 
   2  -4   3     3278.54     3045.11     67.89 o 
   3  -4   3     1509.97     1446.82     35.02 o 
   4  -4   3      963.99      923.16     34.79 o 
   5  -4   3       46.87       52.64     10.61 o 
   6  -4   3        6.55       10.20      4.08 o 
   7  -4   3        0.65        2.18      5.15 o 
   8  -4   3        5.36        0.94      5.77 o 
  -8  -3   3       37.23       40.09      9.59 o 
  -7  -3   3       72.73       71.57      9.44 o 
  -6  -3   3      141.00      150.56      8.40 o 
  -5  -3   3       75.08       82.68      5.72 o 
  -4  -3   3       42.11       33.37      3.97 o 
  -3  -3   3     1335.39     1326.59     25.30 o 
  -2  -3   3     2040.08     2073.25     37.77 o 
  -1  -3   3     9002.75     9280.67    238.66 o 
   0  -3   3     2379.05     2524.69     78.25 o 
   1  -3   3     3968.26     4145.94     73.22 o 
   2  -3   3      215.64      183.26      6.78 o 
   3  -3   3       79.32       66.80      4.47 o 
   4  -3   3     1111.61     1044.53     31.44 o 
   5  -3   3       15.42       27.59      3.89 o 
   6  -3   3       18.20       12.35      4.13 o 
   7  -3   3       63.45       64.12     10.30 o 
   8  -3   3       13.67        7.02      6.40 o 
  -8  -2   3        0.35        0.28      3.84 o 
  -7  -2   3       38.10       33.17      5.18 o 
  -6  -2   3      151.70      157.37      8.38 o 
  -5  -2   3      284.24      293.52     10.91 o 
  -4  -2   3      107.16       87.84      4.96 o 
  -3  -2   3        6.61        6.86      1.42 o 
  -2  -2   3       43.88       39.60      2.68 o 
  -1  -2   3        4.06       13.78      5.85 o 
   0  -2   3     4943.04     4919.26    105.23 o 
   1  -2   3     3958.94     3714.37    133.62 o 
   2  -2   3    12572.09    11740.76    249.97 o 
   3  -2   3     5512.51     5261.53    114.36 o 
   4  -2   3      121.67      138.39      6.71 o 
   5  -2   3       59.90       56.75      4.85 o 
   6  -2   3       22.04       26.52      6.55 o 
   7  -2   3      102.72      100.62     11.70 o 
   8  -2   3       54.47       56.01     10.92 o 
  -8  -1   3       48.78       49.61      9.05 o 
  -7  -1   3        1.17        2.01      3.13 o 
  -6  -1   3       76.12       74.47      6.06 o 
  -5  -1   3       85.97       87.21      6.84 o 
  -4  -1   3      752.32      682.36     14.65 o 
  -3  -1   3     2598.83     2470.18     45.00 o 
  -2  -1   3     8336.92     8070.93    171.67 o 
  -1  -1   3     4732.94     4662.29    139.94 o 
   0  -1   3       48.75       62.87      4.21 o 
   1  -1   3       19.18       20.18      2.65 o 
   2  -1   3      322.19      337.18     10.84 o 
   3  -1   3      606.50      579.98     15.43 o 
   4  -1   3        8.81        5.05      1.67 o 
   5  -1   3     1196.86     1161.06     56.55 o 
   6  -1   3      477.51      414.82     21.69 o 
   7  -1   3       85.89      100.62     11.70 o 
   8  -1   3        0.29        2.03      6.71 o 
  -8   0   3       30.22       40.96      6.31 o 
  -7   0   3       54.86       48.17      5.78 o 
  -6   0   3       38.17       51.37      8.11 o 
  -5   0   3      320.47      298.96     10.86 o 
  -4   0   3      715.16      639.68     17.64 o 
  -3   0   3      808.00      793.14     27.77 o 
  -2   0   3       92.17      114.20      6.40 o 
  -1   0   3      263.44      290.89      7.42 o 
   0   0   3     8292.23     8179.64    243.22 o 
   1   0   3     6206.87     5877.59    125.57 o 
   2   0   3     1023.79      904.88     21.33 o 
   3   0   3        4.78        5.42      1.72 o 
   4   0   3        6.68        6.94      1.75 o 
   5   0   3      313.75      314.37     15.93 o 
   6   0   3      358.03      367.87     20.12 o 
   7   0   3      263.00      230.89     16.85 o 
   8   0   3      108.93      126.99     14.51 o 
  -8   1   3        0.10        1.33      4.27 o 
  -7   1   3        6.67        7.80      5.30 o 
  -6   1   3        8.49       11.72      3.24 o 
  -5   1   3      508.75      493.14     21.53 o 
  -4   1   3     4973.79     4965.41    155.54 o 
  -3   1   3      400.36      407.65     16.38 o 
  -2   1   3     1808.25     1954.00     62.09 o 
  -1   1   3        0.60       -1.87      1.25 o 
   0   1   3      537.08      557.72     13.40 o 
   1   1   3      266.53      296.71      8.11 o 
   2   1   3     1214.98     1214.06     27.82 o 
   3   1   3     3115.80     2704.18     49.00 o 
   4   1   3     1613.25     1420.12     23.89 o 
   5   1   3      523.57      514.99     12.89 o 
   6   1   3       60.92       60.02      4.54 o 
   7   1   3        4.29        4.84      5.62 o 
   8   1   3       34.56       22.00      8.89 o 
   9   1   3       24.17       38.69     10.76 o 
  -8   2   3       41.23       42.19      6.31 o 
  -7   2   3       40.27       46.04      5.83 o 
  -6   2   3      149.62      164.90      8.19 o 
  -5   2   3      145.07      141.90     12.48 o 
  -4   2   3        4.74        1.87      3.12 o 
  -3   2   3        1.17        3.12      2.50 o 
  -2   2   3    10697.54    10942.69    333.70 o 
  -1   2   3     9315.51     9556.56    291.27 o 
   0   2   3     8283.50     8604.29    263.03 o 
   1   2   3     8733.00     8969.12    190.68 o 
   2   2   3      558.85      540.93     13.68 o 
   3   2   3      227.30      213.23      5.14 o 
   4   2   3     2023.91     2095.82     33.98 o 
   5   2   3     1094.57     1091.53     23.34 o 
   6   2   3      521.65      494.51     13.48 o 
   7   2   3      184.94      198.22     10.58 o 
   8   2   3      101.04       93.29     12.79 o 
   9   2   3        0.05       -4.37      7.80 o 
  -8   3   3        0.51        2.42      4.57 o 
  -7   3   3       59.54       51.81      6.18 o 
  -6   3   3      113.75      113.42      7.67 o 
  -5   3   3      641.56      664.83     19.30 o 
  -4   3   3      170.97      148.68      9.98 o 
  -3   3   3       20.29       20.12      4.06 o 
  -2   3   3        9.24        6.08      2.81 o 
  -1   3   3      514.99      554.45     20.59 o 
   0   3   3     5817.91     6384.93    196.57 o 
   1   3   3    12066.02    13088.58    398.76 o 
   2   3   3     6761.76     7164.01    124.67 o 
   3   3   3     2678.84     2509.52     39.71 o 
   4   3   3     3529.58     3523.44     55.28 o 
   5   3   3       79.11       80.09      4.80 o 
   6   3   3      100.26      101.70      5.95 o 
   7   3   3       72.25       79.88      5.87 o 
   8   3   3       17.46       25.44      5.75 o 
   9   3   3       70.65       89.86     14.20 o 
  -8   4   3       20.72       21.69      7.96 o 
  -7   4   3        5.78        2.25      5.30 o 
  -6   4   3        2.89        0.13      3.25 o 
  -5   4   3       86.31       85.72     11.23 o 
  -4   4   3      544.94      517.46     15.83 o 
  -3   4   3     5322.15     5815.29    126.42 o 
  -2   4   3     1369.17     1402.79     56.08 o 
  -1   4   3     5870.05     6197.25    191.89 o 
   0   4   3      103.00      101.09      7.49 o 
   1   4   3       93.02       87.75     11.93 o 
   2   4   3      610.73      680.27     13.78 o 
   3   4   3     8984.11     9396.93    142.37 o 
   4   4   3      640.79      608.26     14.89 o 
   5   4   3      892.20      878.07     23.48 o 
   6   4   3      231.74      231.10      9.17 o 
   7   4   3      264.91      296.17     10.84 o 
   8   4   3        2.05       10.53      4.89 o 
  -8   5   3       11.76        3.90      7.49 o 
  -7   5   3       31.41       41.50      9.05 o 
  -6   5   3       95.28       99.27      7.27 o 
  -5   5   3      316.42      333.74     21.76 o 
  -4   5   3      266.38      251.15     12.87 o 
  -3   5   3       65.94       64.91      6.79 o 
  -2   5   3     1524.98     1606.10     54.60 o 
  -1   5   3        5.68       12.48      3.74 o 
   0   5   3      937.31     1002.51     36.19 o 
   1   5   3     8989.37    10683.41    328.40 o 
   2   5   3     2580.42     2668.98     86.74 o 
   3   5   3      876.69      989.97     20.16 o 
   4   5   3       22.29       21.79      3.69 o 
   5   5   3       12.96       15.78      4.27 o 
   6   5   3      143.25      138.70      7.10 o 
   7   5   3      284.91      283.45     10.76 o 
   8   5   3       73.39       77.80     13.57 o 
  -7   6   3        6.34       -2.18      6.08 o 
  -6   6   3        6.14        4.06      5.77 o 
  -5   6   3      248.88      300.63     18.25 o 
  -4   6   3     1815.51     1920.61     67.24 o 
  -3   6   3       22.85       32.45      5.77 o 
  -2   6   3     1283.78     1155.08     41.81 o 
  -1   6   3     1042.23     1243.38     44.46 o 
   0   6   3      471.78      519.19     22.47 o 
   1   6   3      948.01     1176.77     43.06 o 
   2   6   3     1549.19     1578.33     55.23 o 
   3   6   3      103.87      132.46      5.44 o 
   4   6   3     2023.49     2110.70     90.02 o 
   5   6   3      501.46      477.01     42.43 o 
   6   6   3        0.62       -1.57      4.56 o 
   7   6   3        6.53       12.06      3.93 o 
   8   6   3       18.38       18.61      4.61 o 
  -7   7   3       23.33       28.86      9.83 o 
  -6   7   3       54.11       36.19      8.89 o 
  -5   7   3       23.58       26.21      7.49 o 
  -4   7   3        1.35        2.50      4.84 o 
  -3   7   3      112.04      114.51     10.14 o 
  -2   7   3      703.61      675.83     28.24 o 
  -1   7   3     3009.06     3598.79    116.69 o 
   0   7   3     2532.34     2895.81     95.63 o 
   1   7   3     3583.32     4469.46    143.53 o 
   2   7   3      213.03      240.56     14.98 o 
   3   7   3      203.22      194.87      9.12 o 
   4   7   3      524.12      522.22     33.93 o 
   5   7   3      282.26      294.13     17.39 o 
   6   7   3      471.08      478.44     47.35 o 
   7   7   3       77.88       76.98      6.47 o 
   8   7   3       50.01       65.72      6.56 o 
  -7   8   3       11.19        1.56      7.64 o 
  -6   8   3       70.70       81.91     23.64 o 
  -5   8   3       50.92       43.99     10.45 o 
  -4   8   3        1.11        3.43      5.15 o 
  -3   8   3       51.78       60.22      8.89 o 
  -2   8   3       34.27       32.14      6.71 o 
  -1   8   3       40.74       50.39      7.64 o 
   0   8   3      540.54      595.79     26.68 o 
   1   8   3     3454.88     3948.87    129.17 o 
   2   8   3     2185.13     2563.67     87.52 o 
   3   8   3     3318.14     3719.70     86.43 o 
   4   8   3       31.12       37.33      5.41 o 
   5   8   3       41.40       48.08      6.12 o 
   6   8   3        4.25        1.53      3.52 o 
   7   8   3       61.20       66.25     11.50 o 
   8   8   3       30.91       33.99      5.75 o 
  -6   9   3        3.01        4.06      9.36 o 
  -5   9   3       21.51       14.35      8.27 o 
  -4   9   3      256.56      294.07     19.50 o 
  -3   9   3      300.83      325.43     19.34 o 
  -2   9   3      798.05      829.65     34.95 o 
  -1   9   3      965.85     1165.22     44.77 o 
   0   9   3      312.01      412.17     22.00 o 
   1   9   3        1.62       13.88      7.02 o 
   2   9   3      345.33      365.37     20.91 o 
   3   9   3     1806.41     1858.55     62.01 o 
   4   9   3       61.74       67.59     11.23 o 
   5   9   3      264.08      265.59     30.27 o 
   6   9   3      149.59      142.47     10.26 o 
   7   9   3       74.07       62.77      6.37 o 
   8   9   3        0.29       -1.32      4.23 o 
  -6  10   3       16.83       25.27     10.76 o 
  -5  10   3        3.65        5.30      7.49 o 
  -4  10   3        0.19        4.52      6.24 o 
  -3  10   3        4.52       -3.74      5.15 o 
  -2  10   3      152.71      153.04     14.66 o 
  -1  10   3      318.89      348.37     20.44 o 
   0  10   3      517.70      645.09     30.89 o 
   1  10   3     2448.03     2919.84    100.78 o 
   2  10   3     1372.24     1524.04     58.50 o 
   3  10   3      800.93      736.82     33.85 o 
   4  10   3      190.69      185.23     19.34 o 
   5  10   3       37.33       48.69      7.10 o 
   6  10   3      189.85      217.39     13.13 o 
   7  10   3      164.31      193.37     29.41 o 
  -6  11   3       19.86       31.67     13.73 o 
  -5  11   3        4.32        4.68      8.42 o 
  -4  11   3      203.08      172.70     16.85 o 
  -3  11   3      411.36      412.02     24.18 o 
  -2  11   3      329.64      341.50     21.37 o 
  -1  11   3       10.82       27.30      8.27 o 
   0  11   3      102.59      141.19     15.13 o 
   1  11   3      331.17      368.49     23.71 o 
   2  11   3      175.22      196.88     17.94 o 
   3  11   3      127.37      115.13     14.20 o 
   4  11   3       35.81       32.26      6.29 o 
   5  11   3      567.88      566.92     30.34 o 
   6  11   3       12.33       22.86      6.12 o 
   7  11   3       34.88       42.33      7.82 o 
  -5  12   3        1.29        0.78      9.05 o 
  -4  12   3       25.85       22.00      9.20 o 
  -3  12   3        1.71       -1.40      6.40 o 
  -2  12   3        3.79       14.51      7.64 o 
  -1  12   3      391.41      433.23     25.59 o 
   0  12   3      766.50      868.96     40.09 o 
   1  12   3      357.96      439.32     27.15 o 
   2  12   3      661.24      768.49     37.60 o 
   3  12   3       49.99       54.45     11.70 o 
   4  12   3      107.62      117.32     15.29 o 
   5  12   3      254.96      278.36     15.76 o 
   6  12   3      239.81      247.02     14.97 o 
  -4  13   3        2.54        0.94      7.02 o 
  -3  13   3       90.16       76.60     12.79 o 
  -2  13   3        7.17       11.23      8.27 o 
  -1  13   3       56.59       52.89     11.86 o 
   0  13   3      136.90      178.47     17.94 o 
   1  13   3       27.24       37.44     11.08 o 
   2  13   3      177.97      204.06     19.50 o 
   3  13   3      338.63      378.32     26.21 o 
   4  13   3      189.81      171.14     18.41 o 
   5  13   3        0.08       -2.81      7.18 o 
   6  13   3       23.03       11.61      6.57 o 
  -3  14   3       45.87       40.09     10.45 o 
  -2  14   3       44.21       46.96     11.54 o 
  -1  14   3       12.64        0.00      7.80 o 
   0  14   3       60.55       59.91     13.26 o 
   1  14   3        8.93        4.99      9.20 o 
   2  14   3        9.88       11.70      9.67 o 
   3  14   3      166.83      160.69     19.34 o 
   4  14   3      176.20      183.78     19.97 o 
   5  14   3      136.97      122.31     17.32 o 
  -2  15   3        2.06        1.87      8.89 o 
  -1  15   3      149.50      164.28     18.72 o 
   0  15   3      139.86      127.46     17.32 o 
   1  15   3       67.38       75.35     15.29 o 
   2  15   3        2.03       15.44     10.14 o 
   3  15   3        1.64        0.31      9.20 o 
   4  15   3       40.16       55.23     13.57 o 
  -1  16   3        1.59       -2.34      9.36 o 
   0  16   3        0.09       -6.55      9.83 o 
   1  16   3        3.09        7.96     10.61 o 
   2  16   3       12.60        5.93      9.98 o 
   3  16   3      249.07      224.96     23.40 o 
  -3 -15   4        9.13       13.88      7.96 o 
  -1 -15   4        0.20        7.64      6.40 o 
   0 -15   4       13.28       14.79      6.26 o 
   1 -15   4        0.05       -2.99      5.17 o 
   2 -15   4       31.53       68.49     14.20 o 
  -4 -14   4        2.82       -3.90      5.15 o 
  -3 -14   4       20.86       15.44      7.02 o 
  -2 -14   4      373.88      334.32     20.75 o 
  -1 -14   4      120.19      112.86     32.76 o 
   0 -14   4       31.01       39.63     13.10 o 
   1 -14   4       21.85       33.34      6.90 o 
   2 -14   4        1.21        4.40      5.07 o 
   3 -14   4        4.02        7.79      5.50 o 
  -5 -13   4        5.13        1.56      6.24 o 
  -4 -13   4       42.28       35.73      8.89 o 
  -3 -13   4        3.75        2.18      5.46 o 
  -2 -13   4        0.10        1.56      4.27 o 
  -1 -13   4       25.70       35.05      6.35 o 
   0 -13   4       12.02       13.35      5.19 o 
   1 -13   4       57.18       55.49      9.28 o 
   2 -13   4       13.39       11.35      5.53 o 
   3 -13   4        1.29        1.61      4.96 o 
   4 -13   4        0.69       -3.11      5.32 o 
  -6 -12   4        9.78        6.55      7.96 o 
  -5 -12   4        0.17        0.00      5.62 o 
  -4 -12   4       49.15       43.21      9.20 o 
  -3 -12   4      383.55      325.89     29.56 o 
  -2 -12   4      132.38      131.26      7.22 o 
  -1 -12   4       54.12       60.99      5.38 o 
   0 -12   4        0.81        4.79      3.97 o 
   1 -12   4        0.09       -2.89      5.15 o 
   2 -12   4        0.31       -2.85      3.75 o 
   3 -12   4       84.41       89.47      8.72 o 
   4 -12   4        8.12       -0.81      4.86 o 
   5 -12   4       10.11       11.53      6.09 o 
  -6 -11   4       24.88       39.63     10.61 o 
  -5 -11   4       27.96       27.93      8.89 o 
  -4 -11   4       23.34       13.10      7.02 o 
  -3 -11   4       45.01       41.79      5.82 o 
  -2 -11   4       22.01       19.59      3.39 o 
  -1 -11   4       84.95       68.67      8.82 o 
   0 -11   4       81.42       73.24      7.08 o 
   1 -11   4        1.99       -1.06      3.55 o 
   2 -11   4       27.50       29.06      7.96 o 
   3 -11   4       26.30       21.76      5.44 o 
   4 -11   4       65.92       69.70      8.16 o 
   5 -11   4      151.91      115.49     10.29 o 
  -7 -10   4        0.13       -0.94      6.40 o 
  -6 -10   4       19.37       21.22      8.58 o 
  -5 -10   4       95.56       83.15     11.70 o 
  -4 -10   4      271.00      251.84     11.70 o 
  -3 -10   4      140.00      145.41      8.94 o 
  -2 -10   4       87.29       98.16      5.57 o 
  -1 -10   4       96.91      101.05      5.65 o 
   0 -10   4       16.62       21.19      3.19 o 
   1 -10   4      127.79      135.32      8.86 o 
   2 -10   4      113.06      124.26     14.66 o 
   3 -10   4       64.96       64.53      9.67 o 
   4 -10   4      502.39      460.85     24.96 o 
   5 -10   4       36.65       36.18      6.73 o 
   6 -10   4        1.76       -1.64      5.18 o 
  -7  -9   4       21.04       25.90      9.05 o 
  -6  -9   4       30.73       29.64      8.58 o 
  -5  -9   4        0.59       -2.50      4.84 o 
  -4  -9   4        3.14        5.32      3.52 o 
  -3  -9   4       67.77       63.70      5.95 o 
  -2  -9   4       36.74       34.96      4.05 o 
  -1  -9   4      362.74      341.69     13.65 o 
   0  -9   4       74.63       86.32      4.91 o 
   1  -9   4      256.15      259.00     11.02 o 
   2  -9   4        4.12        9.31      3.86 o 
   3  -9   4        6.84        6.75      4.19 o 
   4  -9   4      890.79      864.10     55.30 o 
   5  -9   4        0.67        1.45      4.03 o 
   6  -9   4        3.77        4.55      4.69 o 
  -7  -8   4        7.42        4.52      6.40 o 
  -6  -8   4       95.30       74.57     11.08 o 
  -5  -8   4      231.96      230.35     18.49 o 
  -4  -8   4      158.80      177.68     10.37 o 
  -3  -8   4      172.77      171.09      7.31 o 
  -2  -8   4      116.63      106.90      8.10 o 
  -1  -8   4      120.26      111.86      5.20 o 
   0  -8   4      139.01      151.65      6.05 o 
   1  -8   4      138.64      129.38      7.64 o 
   2  -8   4      927.80      897.16     24.82 o 
   3  -8   4     1952.74     1831.60     37.40 o 
   4  -8   4        1.63        2.29      3.47 o 
   5  -8   4        1.53        0.34      3.75 o 
   6  -8   4        5.63        3.04      6.55 o 
   7  -8   4        4.16        2.09      4.87 o 
  -8  -7   4       15.58       16.54      8.74 o 
  -7  -7   4        6.02        6.08      6.08 o 
  -6  -7   4        0.60        0.52      4.84 o 
  -5  -7   4       16.65        8.07      3.57 o 
  -4  -7   4       24.95       25.53      4.11 o 
  -3  -7   4      609.59      573.43     17.23 o 
  -2  -7   4     1058.41     1035.55     21.43 o 
  -1  -7   4     1493.13     1515.40     29.85 o 
   0  -7   4      183.25      177.58      6.19 o 
   1  -7   4       17.74       16.47      2.81 o 
   2  -7   4       61.30       62.22     16.77 o 
   3  -7   4     1151.05     1135.68     30.00 o 
   4  -7   4        3.20        3.51      3.57 o 
   5  -7   4       67.68       70.08      7.06 o 
   6  -7   4       35.31       50.93     16.93 o 
   7  -7   4        0.14       -1.99      3.95 o 
  -8  -6   4       37.08       37.29      9.67 o 
  -7  -6   4       83.01       70.05     11.23 o 
  -6  -6   4      142.47      149.95      9.28 o 
  -5  -6   4       44.55       41.00      4.75 o 
  -4  -6   4      180.53      164.49      8.01 o 
  -3  -6   4       45.31       47.66      4.39 o 
  -2  -6   4       26.15       23.60      3.36 o 
  -1  -6   4      397.45      370.35      9.46 o 
   0  -6   4     1339.77     1387.44     27.07 o 
   1  -6   4      680.46      663.47     14.34 o 
   2  -6   4      509.13      435.22     13.68 o 
   3  -6   4       48.13       48.26      4.74 o 
   4  -6   4        2.62        3.35      2.87 o 
   5  -6   4      236.13      224.49     10.87 o 
   6  -6   4       41.33       43.08      9.91 o 
   7  -6   4       32.21       25.90      8.58 o 
  -8  -5   4        3.98        2.96      5.93 o 
  -7  -5   4       17.99       12.61      4.58 o 
  -6  -5   4      128.95      118.55      8.04 o 
  -5  -5   4      118.03       95.34      6.60 o 
  -4  -5   4     1426.46     1391.57     34.96 o 
  -3  -5   4     1229.13     1192.40     23.56 o 
  -2  -5   4      770.09      737.88     15.47 o 
  -1  -5   4      147.09      129.68      6.89 o 
   0  -5   4      113.84      113.15      4.32 o 
   1  -5   4     1213.00     1224.43     29.56 o 
   2  -5   4     1289.25     1314.39     39.94 o 
   3  -5   4      639.86      613.42     37.91 o 
   4  -5   4      779.81      775.08     21.89 o 
   5  -5   4       13.76       15.91      4.03 o 
   6  -5   4      106.20      106.82      8.11 o 
   7  -5   4        0.57        3.28      5.15 o 
   8  -5   4       17.11        5.77      6.40 o 
  -8  -4   4        2.24       15.13      7.49 o 
  -7  -4   4       23.95       26.55      5.33 o 
  -6  -4   4      101.96      102.23     16.46 o 
  -5  -4   4      109.00       91.88     10.22 o 
  -4  -4   4      782.69      831.05     17.49 o 
  -3  -4   4       45.60       31.75      2.44 o 
  -2  -4   4     1381.69     1317.67     25.15 o 
  -1  -4   4      384.69      378.20     15.56 o 
   0  -4   4      667.35      566.33     13.06 o 
   1  -4   4     1396.87     1254.77     26.55 o 
   2  -4   4       97.91       94.05      5.06 o 
   3  -4   4      959.49      964.96     24.82 o 
   4  -4   4        1.34        2.44      2.13 o 
   5  -4   4      197.42      178.15      8.88 o 
   6  -4   4      202.53      201.26     10.14 o 
   7  -4   4       26.83       32.61      8.42 o 
   8  -4   4       47.09       48.05     10.30 o 
  -8  -3   4        1.99       -3.36      3.86 o 
  -7  -3   4       40.35       38.32      5.66 o 
  -6  -3   4       82.89       85.39      6.60 o 
  -5  -3   4      201.76      183.55      8.46 o 
  -4  -3   4      214.97      229.89      6.71 o 
  -3  -3   4      721.82      753.87     15.62 o 
  -2  -3   4        0.46        0.44      0.98 o 
  -1  -3   4      852.77      889.49     26.12 o 
   0  -3   4     6598.54     6480.91    138.81 o 
   1  -3   4     4735.33     4842.92    104.62 o 
   2  -3   4      746.88      596.60     15.88 o 
   3  -3   4     4393.63     4229.32     93.31 o 
   4  -3   4      259.71      238.63      9.37 o 
   5  -3   4        0.10       -2.09      2.32 o 
   6  -3   4        1.67       -1.55      3.14 o 
   7  -3   4       43.88       39.16      8.74 o 
   8  -3   4       33.33       41.03      9.67 o 
  -8  -2   4       38.30       35.80      6.23 o 
  -7  -2   4        1.61       -1.16      3.36 o 
  -6  -2   4       39.57       31.64      4.84 o 
  -5  -2   4       55.76       58.04      4.95 o 
  -4  -2   4     1577.69     1598.07     30.70 o 
  -3  -2   4    17549.39    16869.40    316.31 o 
  -2  -2   4     1650.85     1753.67     38.89 o 
  -1  -2   4     5591.64     5546.70    166.62 o 
   0  -2   4     1788.01     1463.51     46.80 o 
   1  -2   4       22.38       42.31      4.68 o 
   2  -2   4     1499.11     1525.74     35.24 o 
   3  -2   4       35.04       76.73      7.96 o 
   4  -2   4     1072.19      993.93     26.37 o 
   5  -2   4      837.46      821.77     36.43 o 
   6  -2   4      349.71      312.95     18.41 o 
   7  -2   4        5.68        4.52      5.46 o 
   8  -2   4        7.86        6.55      6.86 o 
  -8  -1   4       40.87       27.46      7.96 o 
  -7  -1   4       58.15       66.76      6.55 o 
  -6  -1   4       59.03       80.66     11.47 o 
  -5  -1   4      473.70      485.91     18.33 o 
  -4  -1   4      156.86      183.50     15.93 o 
  -3  -1   4       85.64       67.82      7.41 o 
  -2  -1   4      145.56      144.39      4.93 o 
  -1  -1   4      134.28       93.60      5.93 o 
   0  -1   4     4049.67     3855.73    117.01 o 
   1  -1   4     5127.20     5125.65    110.14 o 
   2  -1   4     1385.04     1353.74     31.27 o 
   3  -1   4       69.16       57.68      4.45 o 
   4  -1   4       87.08       75.58     16.46 o 
   5  -1   4      287.40      271.39     14.27 o 
   6  -1   4      399.00      345.87     19.66 o 
   7  -1   4      125.56      137.75     13.42 o 
   8  -1   4       60.58       67.40     11.08 o 
  -8   0   4       10.81        6.71      6.40 o 
  -7   0   4        0.09       -2.69      3.14 o 
  -6   0   4        0.69       -1.60      3.35 o 
  -5   0   4      159.30      140.93      7.11 o 
  -4   0   4    16622.07    16526.21    503.44 o 
  -3   0   4     1199.27     1134.80     39.08 o 
  -2   0   4      888.85      862.11     42.04 o 
  -1   0   4       27.31       19.50      2.81 o 
   0   0   4       16.49       25.74      3.43 o 
   1   0   4      265.76      256.46      7.43 o 
   2   0   4      109.13       74.14      4.13 o 
   3   0   4     7999.38     7669.76    164.91 o 
   4   0   4     2449.39     2328.22     53.20 o 
   5   0   4       37.59       28.02      3.52 o 
   6   0   4        8.88        3.59      4.99 o 
   7   0   4        2.87        0.31      4.68 o 
   8   0   4       95.02      106.24     13.73 o 
  -8   1   4       17.57       20.80      5.35 o 
  -7   1   4       62.51       65.95      6.34 o 
  -6   1   4      156.31      154.39      8.97 o 
  -5   1   4      115.27      119.66      6.56 o 
  -4   1   4        2.81       -5.62      3.74 o 
  -3   1   4     2539.09     2762.90     87.83 o 
  -2   1   4      453.78      477.23     17.47 o 
  -1   1   4      276.67      303.71      8.36 o 
   0   1   4      579.77      547.51     13.39 o 
   1   1   4      761.30      777.00     23.09 o 
   2   1   4      402.12      396.48     11.02 o 
   3   1   4      367.74      382.16     11.86 o 
   4   1   4      507.20      483.19     13.99 o 
   5   1   4      912.89      849.93     23.19 o 
   6   1   4      888.66      832.30     35.41 o 
   7   1   4       19.95       25.27      7.33 o 
   8   1   4       21.44       11.86      7.96 o 
  -8   2   4        1.42        5.30      4.99 o 
  -7   2   4       10.65        5.21      4.23 o 
  -6   2   4      246.13      250.95     10.52 o 
  -5   2   4     1105.89     1080.82     40.09 o 
  -4   2   4        0.87        2.81      3.43 o 
  -3   2   4      591.15      558.35     21.69 o 
  -2   2   4       63.65       65.99      5.30 o 
  -1   2   4     2757.15     2801.12     87.83 o 
   0   2   4     6477.20     6401.82    137.15 o 
   1   2   4     4731.29     4529.81     97.77 o 
   2   2   4     1549.09     1521.35     34.89 o 
   3   2   4     2488.48     2586.28     57.74 o 
   4   2   4      665.45      651.17     31.20 o 
   5   2   4       40.12       47.68      4.54 o 
   6   2   4      176.12      165.18      8.57 o 
   7   2   4      225.42      193.92     16.38 o 
   8   2   4       18.83        9.83      8.11 o 
  -8   3   4       18.37       20.74      6.06 o 
  -7   3   4       24.19       24.57      6.40 o 
  -6   3   4        0.19        0.00      3.24 o 
  -5   3   4       48.09       56.79      7.49 o 
  -4   3   4      145.90      163.50     10.76 o 
  -3   3   4      286.83      314.82     14.82 o 
  -2   3   4      116.01      116.38      7.49 o 
  -1   3   4     1539.28     1474.12     48.67 o 
   0   3   4     1347.28     1450.72     48.05 o 
   1   3   4       56.44       61.65      7.96 o 
   2   3   4     1280.38     1441.37     33.33 o 
   3   3   4     8373.02     8702.50    209.05 o 
   4   3   4     1754.62     1640.31     27.39 o 
   5   3   4      264.30      235.98      7.98 o 
   6   3   4      230.85      237.42      8.77 o 
   7   3   4      151.48      131.20     14.04 o 
   8   3   4       18.20       13.57      8.27 o 
  -8   4   4       13.82       12.61      7.25 o 
  -7   4   4       65.84       69.13      7.34 o 
  -6   4   4       63.64       76.77      6.61 o 
  -5   4   4      182.86      187.36      9.01 o 
  -4   4   4      315.56      309.21     16.22 o 
  -3   4   4       68.24       55.23      6.40 o 
  -2   4   4      675.16      593.45     23.09 o 
  -1   4   4     2187.64     2155.09     70.20 o 
   0   4   4     1280.75     1184.41     41.03 o 
   1   4   4     7914.71     8119.26    250.08 o 
   2   4   4    15253.59    16746.02    355.58 o 
   3   4   4      103.58      107.16      4.20 o 
   4   4   4       76.44       74.89      4.34 o 
   5   4   4      149.73      146.66      6.34 o 
   6   4   4      349.22      346.80     12.50 o 
   7   4   4      134.11      148.24      7.86 o 
   8   4   4        7.56        4.68      7.80 o 
  -8   5   4        0.00        5.62      7.64 o 
  -7   5   4        0.00       -1.03      4.02 o 
  -6   5   4       36.74       43.63      5.72 o 
  -5   5   4      269.48      307.81     13.88 o 
  -4   5   4      508.30      525.66     15.86 o 
  -3   5   4      691.19      728.23     19.30 o 
  -2   5   4        0.81        4.25      3.51 o 
  -1   5   4        1.67        9.36      4.06 o 
   0   5   4        4.67        0.16      3.43 o 
   1   5   4     2263.80     2550.88     83.31 o 
   2   5   4     5654.23     6232.30    109.11 o 
   3   5   4     1389.36     1223.34     23.88 o 
   4   5   4     1023.42      873.88     19.42 o 
   5   5   4      611.26      595.89     20.76 o 
   6   5   4       17.94       18.58      3.60 o 
   7   5   4       35.40       43.08      5.01 o 
   8   5   4       28.54       22.41     10.53 o 
  -7   6   4       53.42       52.42     10.30 o 
  -6   6   4       28.15       23.25      7.80 o 
  -5   6   4        3.72        6.55      5.62 o 
  -4   6   4        2.85        4.05      3.46 o 
  -3   6   4      563.77      534.64     23.71 o 
  -2   6   4     2412.26     2438.40     81.12 o 
  -1   6   4     5517.08     5751.85    180.66 o 
   0   6   4     2461.67     2736.69     90.02 o 
   1   6   4      800.77      933.24     35.41 o 
   2   6   4       72.81       75.87      4.33 o 
   3   6   4       34.25       31.57      3.36 o 
   4   6   4      532.48      491.64     12.83 o 
   5   6   4      709.43      694.79     30.79 o 
   6   6   4      951.93      951.77     22.66 o 
   7   6   4      122.89      134.57      7.85 o 
   8   6   4       66.06       64.34      6.47 o 
  -7   7   4       18.85       26.83      8.89 o 
  -6   7   4       62.30       80.03     11.54 o 
  -5   7   4       31.68       43.40      6.86 o 
  -4   7   4       89.12       71.14      9.67 o 
  -3   7   4        9.49        5.77      4.68 o 
  -2   7   4       12.22       11.39      4.99 o 
  -1   7   4     1048.62     1148.06     42.59 o 
   0   7   4     2399.29     2720.93     90.64 o 
   1   7   4     3671.19     4127.96    133.70 o 
   2   7   4     2819.04     3017.19     99.69 o 
   3   7   4      922.83      900.55     23.09 o 
   4   7   4        9.85        9.48      2.49 o 
   5   7   4       14.66        9.80      2.85 o 
   6   7   4       39.28       42.21      4.80 o 
   7   7   4       98.15      122.89      7.60 o 
   8   7   4      115.94      131.37     11.14 o 
  -7   8   4        1.14       13.27      8.05 o 
  -6   8   4        0.26       -4.06      9.05 o 
  -5   8   4       40.75       50.70     10.45 o 
  -4   8   4      205.35      262.09     17.63 o 
  -3   8   4      640.70      734.02     31.83 o 
  -2   8   4      228.32      239.47     15.29 o 
  -1   8   4      766.88      824.03     33.54 o 
   0   8   4     1062.13     1178.64     44.93 o 
   1   8   4       81.20      101.09     10.92 o 
   2   8   4      972.15     1048.22     41.34 o 
   3   8   4      215.11      203.43     14.51 o 
   4   8   4      991.57      950.87     39.16 o 
   5   8   4      528.32      518.22     25.16 o 
   6   8   4      167.68      168.52     15.77 o 
   7   8   4        4.70        5.92      3.65 o 
   8   8   4        0.14       -0.82      4.94 o 
  -6   9   4       12.14        2.18     10.30 o 
  -5   9   4       17.95       19.81      8.74 o 
  -4   9   4       44.12       36.97      8.89 o 
  -3   9   4        0.21        5.30      5.93 o 
  -2   9   4      312.46      344.15     19.66 o 
  -1   9   4     2001.03     2142.61     74.73 o 
   0   9   4      955.22     1139.48     44.93 o 
   1   9   4      860.67     1104.22     44.31 o 
   2   9   4     3493.03     4076.64    134.63 o 
   3   9   4       39.39       41.81      8.58 o 
   4   9   4       24.01       19.97      7.18 o 
   5   9   4      144.18      161.43     10.42 o 
   6   9   4      165.52      193.00      9.14 o 
   7   9   4      106.82      122.19      8.07 o 
  -6  10   4        5.87       10.30     10.61 o 
  -5  10   4        3.87        7.64      7.96 o 
  -4  10   4      251.76      254.92     19.03 o 
  -3  10   4      227.87      229.02     17.16 o 
  -2  10   4      208.27      247.90     18.10 o 
  -1  10   4       64.20       73.17     10.14 o 
   0  10   4        5.21       13.57      7.18 o 
   1  10   4      409.71      494.70     26.68 o 
   2  10   4      406.77      405.93     23.56 o 
   3  10   4      986.09     1016.08     42.75 o 
   4  10   4      379.11      352.89     21.84 o 
   5  10   4      513.59      491.89     27.30 o 
   6  10   4        8.96        8.56      4.83 o 
   7  10   4       53.34       55.82      8.12 o 
  -5  11   4        5.02        6.71      8.27 o 
  -4  11   4       22.66       18.88      8.74 o 
  -3  11   4      113.95      118.25     13.73 o 
  -2  11   4      217.68      251.33     18.10 o 
  -1  11   4     1350.57     1458.52     56.47 o 
   0  11   4      831.77      990.96     42.75 o 
   1  11   4        0.93        8.11      8.11 o 
   2  11   4      253.60      252.42     19.19 o 
   3  11   4        6.69        8.27      7.33 o 
   4  11   4      483.59      481.60     27.15 o 
   5  11   4      620.40      641.66     33.23 o 
   6  11   4      153.36      179.41     17.63 o 
   7  11   4       41.24       52.89     12.48 o 
  -4  12   4        5.95        0.94      6.71 o 
  -3  12   4       18.50       12.95      9.05 o 
  -2  12   4        0.65        5.30      7.02 o 
  -1  12   4       95.09       95.63     13.10 o 
   0  12   4       21.88       21.53      8.42 o 
   1  12   4      275.54      298.29     22.00 o 
   2  12   4     2718.79     2657.75     95.48 o 
   3  12   4      265.45      261.78     20.59 o 
   4  12   4        1.38        5.15      8.27 o 
   5  12   4        0.27        4.21      8.11 o 
   6  12   4       19.07       19.50     10.45 o 
  -4  13   4       29.72       23.40     10.30 o 
  -3  13   4       61.36       78.78     12.64 o 
  -2  13   4       86.91       94.07     12.95 o 
  -1  13   4       57.13       65.06     12.32 o 
   0  13   4       30.53       36.51     10.61 o 
   1  13   4       22.31       14.98      9.83 o 
   2  13   4      160.63      169.89     17.78 o 
   3  13   4      461.88      486.59     29.64 o 
   4  13   4      550.80      558.66     32.14 o 
   5  13   4       40.41       51.33     12.48 o 
   6  13   4       11.50       19.50     11.54 o 
  -3  14   4        7.50        2.03      7.96 o 
  -2  14   4        6.18       10.45      7.96 o 
  -1  14   4       81.18      149.61     17.00 o 
   0  14   4      157.65      221.69     20.75 o 
   1  14   4      284.26      351.17     25.74 o 
   2  14   4        3.34        4.06      8.74 o 
   3  14   4      111.98      103.90     16.07 o 
   4  14   4        0.98        6.24      9.20 o 
   5  14   4       47.23       42.59     12.79 o 
  -2  15   4       83.23       56.32     12.48 o 
  -1  15   4        0.55       -3.28      7.96 o 
   0  15   4       10.86       20.44     11.08 o 
   1  15   4       60.99       63.03     13.88 o 
   2  15   4       51.90       63.18     13.73 o 
   3  15   4      208.62      228.71     22.78 o 
   4  15   4       44.49       60.69     14.35 o 
   0  16   4        2.93        1.72     10.14 o 
   1  16   4        4.26        7.02     10.61 o 
   2  16   4       92.13      110.92     17.00 o 
  -3 -15   5        2.88        2.34      6.55 o 
  -1 -15   5       33.80       23.71      8.27 o 
   0 -15   5        3.69        1.25      6.24 o 
   1 -15   5        9.97        4.21      7.02 o 
  -4 -14   5       33.41       24.03      8.58 o 
  -3 -14   5        9.77       19.03      7.33 o 
  -1 -14   5        1.74       -0.94      4.84 o 
   0 -14   5        3.21        6.71      6.08 o 
   1 -14   5       10.22        3.99      8.03 o 
   2 -14   5        0.58        0.56      7.64 o 
   3 -14   5        7.24       16.03      6.81 o 
  -5 -13   5        7.00       -8.42      5.62 o 
  -4 -13   5       15.09       14.20      7.49 o 
  -3 -13   5       58.47       43.06      9.20 o 
  -2 -13   5       59.40       60.53      9.52 o 
  -1 -13   5       21.41       25.12      6.86 o 
   0 -13   5        1.17        6.29      4.51 o 
   1 -13   5        1.38       -1.65      4.18 o 
   2 -13   5       66.53       56.94      7.79 o 
   3 -13   5       11.27       11.46      5.80 o 
   4 -13   5       12.29        7.18     12.95 o 
  -6 -12   5       15.06       27.77     10.30 o 
  -5 -12   5       11.47       13.88      7.80 o 
  -4 -12   5        0.65        1.25      5.62 o 
  -3 -12   5       25.89       14.98      6.71 o 
  -2 -12   5       16.95        6.09      3.84 o 
  -1 -12   5      195.59      195.03     26.83 o 
   0 -12   5      172.46      172.71     17.47 o 
   1 -12   5       46.14       48.56      6.58 o 
   2 -12   5       20.70       23.68      5.63 o 
   3 -12   5        3.29        4.59      4.61 o 
   4 -12   5        3.14       -0.15      4.95 o 
  -6 -11   5        5.42        9.52      8.27 o 
  -5 -11   5       42.18       42.43      9.67 o 
  -4 -11   5       34.89       33.70      8.27 o 
  -3 -11   5       12.99        7.49      5.30 o 
  -2 -11   5       10.74        9.77      4.29 o 
  -1 -11   5       10.55       12.69      3.15 o 
   0 -11   5      144.98      136.39      8.88 o 
   1 -11   5        0.96       -2.87      3.57 o 
   2 -11   5      201.51      162.80     10.51 o 
   3 -11   5       14.80        8.34      4.80 o 
   4 -11   5      160.38      124.93     10.17 o 
   5 -11   5        9.00       15.56      6.55 o 
  -7 -10   5       19.18       24.65      9.83 o 
  -6 -10   5       22.07       29.80      9.52 o 
  -5 -10   5        4.13        7.18      6.86 o 
  -4 -10   5       32.31       24.65      7.33 o 
  -3 -10   5       24.16       25.27      6.86 o 
  -2 -10   5      212.63      219.42      8.10 o 
  -1 -10   5      138.97      152.33     10.76 o 
   0 -10   5       47.18       57.47      6.22 o 
   1 -10   5        9.18       10.20      4.30 o 
   2 -10   5       59.28       56.67      6.67 o 
   3 -10   5      832.19      752.10     25.20 o 
   4 -10   5      256.66      221.13     12.02 o 
   5 -10   5        6.64       14.11      8.27 o 
   6 -10   5        0.52        4.60      5.18 o 
  -7  -9   5       22.27       21.37      8.58 o 
  -6  -9   5       47.41       34.32      9.05 o 
  -5  -9   5       15.52        5.62      6.40 o 
  -4  -9   5       22.56       19.66      6.86 o 
  -3  -9   5       37.31       25.27      6.71 o 
  -2  -9   5       20.42       17.62      2.92 o 
  -1  -9   5       33.69       22.84      3.25 o 
   0  -9   5        5.27        7.57      5.35 o 
   1  -9   5      499.13      447.26     21.84 o 
   2  -9   5      108.46      109.66      7.86 o 
   3  -9   5      412.98      392.64     15.05 o 
   4  -9   5       61.69       50.57      5.40 o 
   5  -9   5       20.09       24.17      9.05 o 
   6  -9   5        0.08        3.91      4.86 o 
  -7  -8   5        8.10        2.18      6.08 o 
  -6  -8   5        8.86        9.52      6.86 o 
  -5  -8   5      124.03       96.72     11.70 o 
  -4  -8   5       49.93       59.59      8.89 o 
  -3  -8   5      813.63      844.05     20.95 o 
  -2  -8   5      375.42      381.69     12.60 o 
  -1  -8   5      364.55      356.67     10.12 o 
   0  -8   5      252.37      242.94      7.83 o 
   1  -8   5      140.41      151.43      7.91 o 
   2  -8   5     2664.87     2461.05     58.24 o 
   3  -8   5      431.69      426.07     12.55 o 
   4  -8   5        0.25        0.78      3.47 o 
   5  -8   5       72.16       84.16      7.83 o 
   6  -8   5       28.14       32.59      6.34 o 
   7  -8   5        1.19        0.82      5.12 o 
  -8  -7   5       14.05       17.63      8.42 o 
  -7  -7   5       20.58       27.30      9.05 o 
  -6  -7   5        1.82       -1.40      4.68 o 
  -5  -7   5        0.38       -0.94      4.21 o 
  -4  -7   5       11.85        9.52      5.15 o 
  -3  -7   5       23.34       22.56      2.69 o 
  -2  -7   5      173.18      180.46      6.33 o 
  -1  -7   5     1102.22      996.72     20.94 o 
   0  -7   5     2387.75     2350.93     44.25 o 
   1  -7   5      796.03      696.94     19.63 o 
   2  -7   5      620.22      613.80     21.69 o 
   3  -7   5      147.95      153.48     10.76 o 
   4  -7   5        0.05       -1.40      3.08 o 
   5  -7   5        2.46        0.68      3.57 o 
   6  -7   5       15.80       11.35      5.15 o 
   7  -7   5       17.74       13.10      5.63 o 
  -8  -6   5        0.71        8.27      7.02 o 
  -7  -6   5        2.09        0.31      5.15 o 
  -6  -6   5        7.66       12.01      6.40 o 
  -5  -6   5       30.96       24.81      7.02 o 
  -4  -6   5     1174.52     1192.06     36.74 o 
  -3  -6   5      716.11      771.90     16.72 o 
  -2  -6   5      304.13      296.25      9.12 o 
  -1  -6   5        1.08        0.94      1.58 o 
   0  -6   5      119.67      105.73      7.20 o 
   1  -6   5      869.09      762.88     20.41 o 
   2  -6   5       84.82       80.50      5.40 o 
   3  -6   5     1111.07      944.32     25.43 o 
   4  -6   5      484.41      428.64     15.00 o 
   5  -6   5       28.63       26.39      5.07 o 
   6  -6   5        0.16       -2.44      3.48 o 
   7  -6   5        0.73       -5.30      5.46 o 
  -8  -5   5        6.78        6.24      6.86 o 
  -7  -5   5        2.37       -0.78      4.84 o 
  -6  -5   5       18.87       21.37      7.02 o 
  -5  -5   5        1.11        6.09      3.19 o 
  -4  -5   5       39.19       41.21      4.23 o 
  -3  -5   5      640.67      662.65     14.49 o 
  -2  -5   5     1418.09     1367.83     26.47 o 
  -1  -5   5      265.23      225.82      6.63 o 
   0  -5   5     2286.44     2255.03     50.76 o 
   1  -5   5      178.10      171.48      5.32 o 
   2  -5   5      105.72      104.25      5.82 o 
   3  -5   5      252.92      245.69      9.59 o 
   4  -5   5       54.89       59.45      7.10 o 
   5  -5   5      307.30      310.10     13.03 o 
   6  -5   5      163.43      144.66      9.32 o 
   7  -5   5       28.17       19.19      7.18 o 
  -8  -4   5        0.02       -1.09      5.77 o 
  -7  -4   5       18.33       18.10      6.86 o 
  -6  -4   5      153.31      148.21     14.04 o 
  -5  -4   5      511.29      509.59     16.29 o 
  -4  -4   5      109.83       81.37      4.62 o 
  -3  -4   5      206.53      182.07      8.49 o 
  -2  -4   5      272.20      273.82      6.99 o 
  -1  -4   5      277.24      304.44      9.64 o 
   0  -4   5      740.00      728.92     15.01 o 
   1  -4   5     1485.27     1396.68     32.70 o 
   2  -4   5     3216.81     3157.94     70.54 o 
   3  -4   5       31.40       28.11      5.46 o 
   4  -4   5       85.00       71.03      5.33 o 
   5  -4   5        2.52       -0.52      2.59 o 
   6  -4   5       71.59       80.65     13.34 o 
   7  -4   5      173.30      165.84     15.29 o 
   8  -4   5       61.40       67.24     11.54 o 
  -8  -3   5       17.95       14.66      6.86 o 
  -7  -3   5        8.17       10.30      6.40 o 
  -6  -3   5       22.97       21.86      4.46 o 
  -5  -3   5      407.76      380.20     13.22 o 
  -4  -3   5      627.69      618.80     13.91 o 
  -3  -3   5     3240.78     3325.60     60.22 o 
  -2  -3   5     1751.50     1689.49     35.54 o 
  -1  -3   5     2102.52     1980.36     62.72 o 
   0  -3   5     1363.21     1317.41     30.27 o 
   1  -3   5       21.66       29.71      6.24 o 
   2  -3   5     3325.26     3272.92     72.58 o 
   3  -3   5      325.73      393.28     12.30 o 
   4  -3   5       55.62       45.13      4.41 o 
   5  -3   5      171.16      164.45      8.40 o 
   6  -3   5       96.53       89.14      8.74 o 
   7  -3   5       10.30        8.89      6.08 o 
   8  -3   5        2.25       -5.30      5.93 o 
  -8  -2   5       24.75       15.44      7.33 o 
  -7  -2   5       17.93       24.62      5.02 o 
  -6  -2   5        3.82        4.67      5.38 o 
  -5  -2   5       96.40      105.49      6.59 o 
  -4  -2   5       16.09       19.09      2.45 o 
  -3  -2   5        6.78       17.29      5.54 o 
  -2  -2   5      444.77      450.45     11.51 o 
  -1  -2   5     2523.75     2311.88     72.39 o 
   0  -2   5    10980.57    10629.27    317.01 o 
   1  -2   5     4049.65     3774.04     82.18 o 
   2  -2   5        1.06       14.57      2.17 o 
   3  -2   5       93.78       92.21      9.13 o 
   4  -2   5      199.84      213.59     13.73 o 
   5  -2   5      245.02      233.15      9.79 o 
   6  -2   5      311.04      295.95     18.10 o 
   7  -2   5      103.30      104.21     12.64 o 
   8  -2   5        3.56        5.15      6.71 o 
  -8  -1   5        7.77       -2.18      5.15 o 
  -7  -1   5        1.21        5.46      5.38 o 
  -6  -1   5      114.54       96.44      6.91 o 
  -5  -1   5     1070.45     1088.56     22.71 o 
  -4  -1   5     1222.69     1131.51     36.51 o 
  -3  -1   5     2451.35     2594.04     90.95 o 
  -2  -1   5      747.87      688.77     24.81 o 
  -1  -1   5      175.55      186.43      9.67 o 
   0  -1   5      769.34      743.06     26.21 o 
   1  -1   5      636.19      652.09     21.92 o 
   2  -1   5      537.02      434.17     12.13 o 
   3  -1   5     2658.95     2353.11     53.49 o 
   4  -1   5     1851.99     1729.98     41.07 o 
   5  -1   5      318.61      278.24     10.64 o 
   6  -1   5        3.71       -6.08      4.06 o 
   7  -1   5        8.57       14.20      6.55 o 
   8  -1   5        2.91        0.00      6.08 o 
  -8   0   5        1.84        5.93      5.93 o 
  -7   0   5       32.33       33.09      6.24 o 
  -6   0   5       47.71       39.84      6.47 o 
  -5   0   5       75.87       74.69      4.48 o 
  -4   0   5      778.35      751.30     19.63 o 
  -3   0   5        3.95        3.58      1.82 o 
  -2   0   5     3309.02     3075.74    128.00 o 
  -1   0   5     1662.33     1613.74     51.95 o 
   0   0   5     2346.60     2204.30     48.70 o 
   1   0   5      119.14       90.75      5.46 o 
   2   0   5       31.27       33.13      2.91 o 
   3   0   5      513.68      537.40     14.82 o 
   4   0   5     1381.63     1329.26     32.50 o 
   5   0   5     1068.11      945.44     24.95 o 
   6   0   5     1035.67     1050.56     42.43 o 
   7   0   5      383.62      374.89     22.47 o 
   8   0   5        3.82        5.46      7.02 o 
  -8   1   5        0.03        1.40      5.77 o 
  -7   1   5       46.19       48.53      6.01 o 
  -6   1   5      728.13      743.13     22.05 o 
  -5   1   5      421.84      445.40     19.97 o 
  -4   1   5      407.54      465.99     19.66 o 
  -3   1   5      200.34      204.68     10.30 o 
  -2   1   5       66.80       53.43      3.41 o 
  -1   1   5        7.02        7.64      1.60 o 
   0   1   5     1723.71     1515.18     34.25 o 
   1   1   5     3761.18     3977.57    123.48 o 
   2   1   5     3132.67     3009.82    101.87 o 
   3   1   5     1351.04     1187.21     28.65 o 
   4   1   5      369.43      354.15     11.48 o 
   5   1   5        3.57        4.06      4.06 o 
   6   1   5      235.04      263.03     17.16 o 
   7   1   5      161.60      171.45     15.29 o 
   8   1   5      343.64      427.15     26.05 o 
  -8   2   5       20.24       24.51      6.60 o 
  -7   2   5       14.55       17.00      6.71 o 
  -6   2   5        0.47       -1.38      2.95 o 
  -5   2   5        0.65       -2.50      3.43 o 
  -4   2   5     1211.20     1237.92     43.53 o 
  -3   2   5     1910.82     2000.95     65.37 o 
  -2   2   5     6028.62     5425.01    167.40 o 
  -1   2   5     2515.84     2454.86     54.61 o 
   0   2   5      351.62      264.53      8.11 o 
   1   2   5        7.82        8.01      1.64 o 
   2   2   5     3498.94     3801.93     83.37 o 
   3   2   5     2139.93     2144.36     48.93 o 
   4   2   5     2469.37     2402.19     54.90 o 
   5   2   5      652.06      566.46     25.90 o 
   6   2   5      479.14      484.56     24.81 o 
   7   2   5       42.40       32.92      8.27 o 
   8   2   5        9.91        0.00      6.24 o 
  -8   3   5       18.44       27.76      7.25 o 
  -7   3   5       67.11       77.71     19.11 o 
  -6   3   5       19.21       20.16      5.30 o 
  -5   3   5       55.06       57.25      7.64 o 
  -4   3   5      143.16      171.76     11.39 o 
  -3   3   5      192.44      187.21     10.76 o 
  -2   3   5     2437.55     2457.90     78.94 o 
  -1   3   5     2314.09     2295.97     73.48 o 
   0   3   5     6130.11     6031.93    130.20 o 
   1   3   5     4636.15     4660.16    101.02 o 
   2   3   5     7285.89     7966.13    171.04 o 
   3   3   5      144.11      140.75      7.33 o 
   4   3   5      234.00      234.16      8.51 o 
   5   3   5      120.89      117.79     10.76 o 
   6   3   5      231.95      253.67     17.00 o 
   7   3   5      338.29      355.70     22.31 o 
   8   3   5      257.41      208.11     18.56 o 
  -8   4   5        0.16       -1.58      5.17 o 
  -7   4   5        2.13        4.53      8.03 o 
  -6   4   5       39.43       41.02      5.73 o 
  -5   4   5     1151.92     1253.37     46.96 o 
  -4   4   5      113.62      114.35      9.98 o 
  -3   4   5      897.33      870.52     32.92 o 
  -2   4   5     1263.55     1207.50     41.97 o 
  -1   4   5      355.21      349.30     15.76 o 
   0   4   5     2147.45     2456.50     79.56 o 
   1   4   5    15168.53    16620.89    353.13 o 
   2   4   5      160.52      105.94      5.09 o 
   3   4   5     1533.82     1647.60     38.63 o 
   4   4   5     1233.40     1212.61     40.87 o 
   5   4   5      836.26      795.02     33.54 o 
   6   4   5        0.07       -5.15      3.90 o 
   7   4   5       21.86       16.07      7.80 o 
   8   4   5       95.98      116.69     15.13 o 
  -7   5   5       39.62       53.35     11.47 o 
  -6   5   5       42.21       35.58      5.61 o 
  -5   5   5        4.04        0.56      2.97 o 
  -4   5   5       96.17       95.34      7.72 o 
  -3   5   5        1.85        5.62      3.74 o 
  -2   5   5      726.02      714.98     27.93 o 
  -1   5   5     2372.35     2592.69     84.56 o 
   0   5   5     3263.84     3687.87    117.79 o 
   1   5   5     1734.74     2050.41     68.18 o 
   2   5   5        1.81        2.79      1.72 o 
   3   5   5      140.85      126.27      5.92 o 
   4   5   5     1026.51      932.30     36.66 o 
   5   5   5     1040.75     1023.88     27.84 o 
   6   5   5      322.35      353.34     13.93 o 
   7   5   5       52.61       80.03     11.54 o 
   8   5   5      107.36       90.64     13.57 o 
  -7   6   5       35.26       21.53      8.42 o 
  -6   6   5      210.76      233.86     17.16 o 
  -5   6   5        0.75       -0.99      7.02 o 
  -4   6   5      310.77      317.02     11.54 o 
  -3   6   5       23.09       20.32      2.83 o 
  -2   6   5       31.82       27.77      5.46 o 
  -1   6   5       53.70       57.57      7.18 o 
   0   6   5     2126.40     2190.97     73.64 o 
   2   6   5     3266.60     3410.45     76.00 o 
   3   6   5      679.90      716.03     19.15 o 
   4   6   5       14.91       20.62      5.23 o 
   5   6   5        3.50        7.63      3.18 o 
   6   6   5      132.40      126.14      8.42 o 
   7   6   5      243.93      223.46     11.86 o 
   8   6   5       43.77       43.21     11.86 o 
  -7   7   5        2.76       -0.16      7.64 o 
  -6   7   5        0.28       -1.83      7.72 o 
  -5   7   5       57.47       92.04     12.32 o 
  -4   7   5       89.91      110.45     11.54 o 
  -3   7   5      707.00      657.10     28.55 o 
  -2   7   5     1773.59     1748.07     61.47 o 
  -1   7   5     1400.23     1508.75     53.67 o 
   0   7   5       35.99       50.08      7.64 o 
   1   7   5       11.52       19.81      5.62 o 
   2   7   5      816.77      845.56     34.01 o 
   3   7   5      525.20      514.28     11.95 o 
   4   7   5     2506.82     2463.06     94.23 o 
   5   7   5      416.23      386.92     24.18 o 
   6   7   5      151.40      158.84      9.67 o 
   7   7   5       13.85        6.89      5.38 o 
   8   7   5        4.38       12.95      9.20 o 
  -7   8   5       11.54       42.90     23.87 o 
  -6   8   5        1.57       12.79     10.76 o 
  -5   8   5        3.10        8.89      7.33 o 
  -4   8   5       20.29       28.24      7.49 o 
  -3   8   5        6.13        2.81      5.46 o 
  -2   8   5      384.62      436.67     22.78 o 
  -1   8   5     1344.57     1314.52     48.67 o 
   0   8   5     2707.40     3049.01    102.03 o 
   1   8   5     3877.11     4380.38    142.44 o 
   2   8   5       16.11       16.38      6.08 o 
   3   8   5      210.83      194.48      8.20 o 
   4   8   5       31.12       26.37      6.86 o 
   5   8   5      194.19      173.70      9.14 o 
   6   8   5      151.48      153.54      9.66 o 
   7   8   5      135.66      142.29     10.19 o 
   8   8   5      135.31      145.27     14.12 o 
  -6   9   5       18.60       33.85     13.10 o 
  -5   9   5       39.83       43.37     10.76 o 
  -4   9   5      233.42      220.91     16.85 o 
  -3   9   5      309.12      292.67     18.41 o 
  -2   9   5      341.77      372.55     21.37 o 
  -1   9   5       62.30       72.08      9.83 o 
   0   9   5      486.79      578.16     27.77 o 
   1   9   5     2569.51     2904.40     99.38 o 
   2   9   5      196.95      219.81     16.22 o 
   3   9   5      709.68      788.77     34.48 o 
   4   9   5      454.18      379.10     21.53 o 
   5   9   5      188.90      194.23     16.69 o 
   6   9   5        0.54        1.56      6.24 o 
   7   9   5       61.56       69.74     12.64 o 
  -6  10   5        5.79       -4.06     10.45 o 
  -5  10   5        2.14        0.94      8.27 o 
  -4  10   5       64.69       76.44     11.86 o 
  -3  10   5       69.95       68.33     10.61 o 
  -2  10   5      220.78      253.04     17.78 o 
  -1  10   5     1180.13     1322.01     51.33 o 
   0  10   5     1408.41     1542.92     58.81 o 
   1  10   5      714.09      731.21     34.32 o 
   2  10   5       69.98       81.12     11.54 o 
   3  10   5      143.76      136.35     13.26 o 
   4  10   5      547.61      573.80     29.33 o 
   5  10   5      645.78      646.34     32.45 o 
   6  10   5      194.25      197.19     17.94 o 
   7  10   5      174.91      139.78     16.54 o 
  -5  11   5       32.61       54.91     13.42 o 
  -4  11   5      134.18      100.78     13.88 o 
  -3  11   5       45.34       16.38      8.27 o 
  -2  11   5       10.80       -2.34      6.40 o 
  -1  11   5      311.86      326.21     21.06 o 
   0  11   5      257.53      284.56     20.28 o 
   1  11   5      112.54      124.81     14.66 o 
   2  11   5      102.56      129.17     14.04 o 
   3  11   5     1655.91     1739.49     66.15 o 
   4  11   5       49.83       47.11     10.45 o 
   5  11   5      106.06       74.42     12.48 o 
   6  11   5       78.75       67.86     12.48 o 
   7  11   5      102.53       95.16     14.98 o 
  -5  12   5        4.59      -11.39      7.64 o 
  -4  12   5        7.55       21.53      9.67 o 
  -3  12   5      204.13      205.15     18.41 o 
  -2  12   5      223.78      226.37     17.47 o 
  -1  12   5       45.90       53.98     10.76 o 
   0  12   5      308.08      338.85     22.78 o 
   1  12   5       34.87       14.20      9.05 o 
   2  12   5      232.95      264.43     19.81 o 
   3  12   5      419.66      432.77     26.05 o 
   5  12   5      186.69      206.71     19.50 o 
   6  12   5      105.52      118.72     15.91 o 
  -4  13   5        7.07       15.76      9.98 o 
  -3  13   5        9.55       10.30      8.58 o 
  -2  13   5       52.74       62.87     11.70 o 
  -1  13   5       38.84       50.55     10.92 o 
   0  13   5      554.01      583.00     31.83 o 
   1  13   5      332.42      331.83     23.71 o 
   2  13   5       93.79      112.95     15.13 o 
   3  13   5       45.83       51.01     11.86 o 
   4  13   5       21.70        7.96      9.36 o 
   5  13   5       68.21       56.47     12.79 o 
   6  13   5       94.51      107.33     16.38 o 
  -3  14   5       20.26       20.12      9.05 o 
  -2  14   5       15.79        1.56      8.42 o 
  -1  14   5        0.03       -6.08      6.55 o 
   0  14   5        6.88       16.22      9.98 o 
   1  14   5       34.73       61.62     12.79 o 
   2  14   5      506.73      527.15     31.36 o 
   3  14   5      412.83      419.66     27.93 o 
   4  14   5       66.67       54.13     12.64 o 
   5  14   5        3.57        4.84      9.20 o 
  -2  15   5       53.25       59.44     12.79 o 
  -1  15   5       30.08       26.21     10.76 o 
   0  15   5       34.09       29.80     10.92 o 
   1  15   5        0.98        4.06      8.89 o 
   2  15   5        4.20        5.15     10.14 o 
   3  15   5       69.20      101.87     16.54 o 
   4  15   5       73.46       85.96     15.91 o 
   0  16   5       29.85       22.00     10.76 o 
   1  16   5      243.74      241.97     23.25 o 
   2  16   5        2.68        0.31      9.52 o 
  -1 -15   6        0.03       -4.68      5.62 o 
   0 -15   6        8.20        7.49      6.86 o 
  -4 -14   6       96.08       77.69     12.17 o 
  -3 -14   6       43.58       30.27      8.89 o 
  -1 -14   6        2.91        3.74      5.77 o 
   0 -14   6        0.01        1.25      5.15 o 
   1 -14   6       27.10       33.23      8.89 o 
   2 -14   6      109.92       88.61     12.32 o 
  -5 -13   6        0.21       -0.94      6.71 o 
  -4 -13   6        2.50        1.87      6.55 o 
  -3 -13   6        3.91       10.76      6.40 o 
  -2 -13   6        9.01       -5.30      4.68 o 
  -1 -13   6       31.03       31.20      7.96 o 
   0 -13   6        6.55        7.96      6.55 o 
   1 -13   6        0.25       -3.59      4.84 o 
   2 -13   6        1.02        1.26      4.91 o 
   3 -13   6       20.05       15.77      6.47 o 
  -5 -12   6       72.63       74.73     12.79 o 
  -4 -12   6       44.33       48.83     10.14 o 
  -3 -12   6       14.37        7.18      6.71 o 
  -2 -12   6        1.80        4.67      4.91 o 
  -1 -12   6        0.09        1.09      4.21 o 
   0 -12   6        2.73        2.03      4.99 o 
   1 -12   6       32.25       33.23      7.49 o 
   2 -12   6       29.09       18.16      9.91 o 
   3 -12   6       36.03       23.95      6.18 o 
   4 -12   6        4.34        5.66      5.43 o 
  -6 -11   6        5.85        7.33      8.11 o 
  -5 -11   6        9.47        3.59      7.02 o 
  -4 -11   6        8.65        7.33      6.08 o 
  -3 -11   6       14.34       17.16      6.71 o 
  -2 -11   6       56.43       42.20      5.26 o 
  -1 -11   6        6.22        6.61      3.64 o 
   0 -11   6        4.75       -1.40      4.68 o 
   1 -11   6        0.07       -0.42      4.01 o 
   2 -11   6       95.81      104.32     13.73 o 
   3 -11   6      236.85      189.88     28.63 o 
   4 -11   6        4.43       -1.84      4.46 o 
   5 -11   6       16.85       22.07      6.64 o 
  -6 -10   6       38.77       46.96     10.61 o 
  -5 -10   6       14.32       22.78      7.80 o 
  -4 -10   6       49.62       59.59      9.98 o 
  -3 -10   6       22.59       17.32      6.08 o 
  -2 -10   6       20.37        7.69      4.91 o 
  -1 -10   6       83.53       85.27      6.29 o 
   0 -10   6      104.35      106.92      7.90 o 
   1 -10   6      136.97      123.53      8.79 o 
   2 -10   6     1371.40     1243.84     33.96 o 
   3 -10   6      150.38      121.00      8.99 o 
   4 -10   6        0.01        6.89      4.90 o 
   5 -10   6        0.85       12.66      5.46 o 
  -7  -9   6        0.00        7.96      6.86 o 
  -6  -9   6        1.78        6.71      7.33 o 
  -5  -9   6        8.46       12.48      7.02 o 
  -4  -9   6       18.85       20.44      6.86 o 
  -3  -9   6       20.62       30.42      7.02 o 
  -2  -9   6        4.32        5.91      9.75 o 
  -1  -9   6      125.10      123.07      6.89 o 
   0  -9   6       15.76       17.92      3.20 o 
   1  -9   6       22.16       29.47      5.06 o 
   2  -9   6     1553.84     1443.19     37.50 o 
   3  -9   6       30.51       27.46      5.31 o 
   4  -9   6       27.12       21.82      4.41 o 
   5  -9   6       84.14       80.20      8.16 o 
   6  -9   6       32.45       31.88      6.84 o 
  -7  -8   6       28.04       32.76      9.98 o 
  -6  -8   6       14.05        6.40      6.08 o 
  -5  -8   6       38.16       33.07      8.27 o 
  -4  -8   6       40.31       36.35      7.80 o 
  -3  -8   6       22.92       24.81      3.72 o 
  -2  -8   6       69.86       60.74      4.93 o 
  -1  -8   6      189.98      168.43     13.03 o 
   0  -8   6     1099.18     1116.25     23.50 o 
   1  -8   6     1656.90     1520.93     38.05 o 
   2  -8   6       38.14       47.08      5.24 o 
   3  -8   6       47.08       44.23      4.58 o 
   4  -8   6       12.90       10.52      3.91 o 
   5  -8   6       33.33       31.44      5.84 o 
   6  -8   6       12.82       12.95      5.30 o 
  -7  -7   6        0.01       -3.43      5.77 o 
  -6  -7   6        0.60        0.16      5.15 o 
  -5  -7   6       93.57      107.18     12.48 o 
  -4  -7   6      189.59      189.71     14.35 o 
  -3  -7   6      323.02      327.32     11.66 o 
  -2  -7   6       57.89       57.17      4.68 o 
  -1  -7   6        2.99        3.41      1.91 o 
   0  -7   6      151.17      131.28      6.05 o 
   1  -7   6      649.41      600.09     17.71 o 
   2  -7   6       29.87       20.41      4.06 o 
   3  -7   6      106.77       93.96     13.65 o 
   4  -7   6        2.26        3.77      3.37 o 
   5  -7   6       10.33       10.52      4.30 o 
   6  -7   6        1.86        2.17      4.41 o 
   7  -7   6        8.92        5.39      5.28 o 
  -8  -6   6        3.83       11.23      7.64 o 
  -7  -6   6        4.20        5.15      5.93 o 
  -6  -6   6       96.19      104.99     12.95 o 
  -5  -6   6       31.52       46.33      9.05 o 
  -4  -6   6        7.31       12.48      5.93 o 
  -3  -6   6      110.34       87.60      9.52 o 
  -2  -6   6      821.38      777.07     30.03 o 
  -1  -6   6      520.03      505.85     12.04 o 
   0  -6   6      538.75      488.03     11.73 o 
   1  -6   6      245.38      209.17     11.62 o 
   2  -6   6      163.58      149.55     16.85 o 
   3  -6   6      106.53      103.40      6.66 o 
   4  -6   6       63.49       64.00      5.96 o 
   5  -6   6      302.53      299.60     17.86 o 
   6  -6   6        6.22        9.52     16.93 o 
   7  -6   6        8.27        9.36      6.86 o 
  -8  -5   6        3.39       -3.59      6.08 o 
  -7  -5   6       14.54        9.36      6.71 o 
  -6  -5   6      175.69      192.67     16.69 o 
  -5  -5   6       77.22       99.84     11.70 o 
  -4  -5   6      140.36      178.63     13.42 o 
  -3  -5   6       22.04       16.44      3.06 o 
  -2  -5   6       44.50       45.73      2.89 o 
  -1  -5   6      843.56      803.13     16.79 o 
   0  -5   6     1822.08     1882.89     35.55 o 
   1  -5   6      633.15      538.97     12.16 o 
   2  -5   6     1421.97     1330.26     32.59 o 
   3  -5   6      283.08      268.25     10.29 o 
   4  -5   6       42.36       43.66      4.85 o 
   5  -5   6        2.17        7.57      3.46 o 
   6  -5   6       17.36       21.08      5.02 o 
   7  -5   6       14.05       19.50      7.49 o 
  -8  -4   6       10.08        9.36      6.71 o 
  -7  -4   6        0.12        2.50      5.77 o 
  -6  -4   6       89.02      113.42     13.10 o 
  -5  -4   6       92.37       97.66     11.23 o 
  -4  -4   6      475.65      484.55     18.02 o 
  -3  -4   6       52.17       41.95      4.08 o 
  -2  -4   6      438.61      434.36     13.41 o 
  -1  -4   6      760.12      703.75     26.21 o 
   0  -4   6      151.30      141.19      5.93 o 
   1  -4   6      269.73      330.34     15.05 o 
   2  -4   6       14.76       22.65      2.85 o 
   3  -4   6      672.47      594.41     17.15 o 
   4  -4   6      311.07      290.37     11.09 o 
   5  -4   6      355.90      365.15     13.68 o 
   6  -4   6      257.06      263.88     11.99 o 
   7  -4   6        1.85       12.01      6.71 o 
   8  -4   6        0.20        6.40      6.86 o 
  -8  -3   6        9.55        7.96      6.86 o 
  -7  -3   6        8.47       20.44      7.80 o 
  -6  -3   6       23.22       31.98      8.27 o 
  -5  -3   6       39.80       41.65      8.11 o 
  -4  -3   6       12.08        4.96      2.42 o 
  -3  -3   6      254.86      261.91      7.21 o 
  -2  -3   6     1926.87     1839.64     59.59 o 
  -1  -3   6     2178.30     2162.42     69.11 o 
   0  -3   6     1499.71     1380.51     46.33 o 
   1  -3   6     4260.30     4070.40    125.90 o 
   2  -3   6       20.20       14.91      2.39 o 
   3  -3   6       59.04       55.40      4.91 o 
   4  -3   6        6.51        5.85      2.66 o 
   5  -3   6      374.81      390.66     14.11 o 
   6  -3   6      111.09      102.70      7.64 o 
   7  -3   6      292.33      287.52     19.66 o 
   8  -3   6        3.02        8.89      7.49 o 
  -8  -2   6        4.57       -0.62      6.08 o 
  -7  -2   6        4.18        0.31      5.77 o 
  -6  -2   6      230.18      200.47     15.29 o 
  -5  -2   6     2215.37     2005.17     71.30 o 
  -4  -2   6      200.60      225.42     11.80 o 
  -3  -2   6     1374.52     1408.91     47.27 o 
  -2  -2   6      840.29      793.92     28.55 o 
  -1  -2   6       36.63       33.70      4.52 o 
   0  -2   6     1859.63     1878.49     60.69 o 
   1  -2   6     1339.09     1565.74     36.00 o 
   2  -2   6     1315.30     1157.54     27.96 o 
   3  -2   6     2964.04     2833.91     64.25 o 
   4  -2   6      550.18      499.92     26.13 o 
   5  -2   6       32.40       36.94      4.91 o 
   6  -2   6        0.01        1.56      4.68 o 
   7  -2   6       12.35        9.36      7.18 o 
   8  -2   6       53.21       64.28     11.70 o 
  -8  -1   6        1.12       10.30      6.71 o 
  -7  -1   6       35.46       29.33      8.27 o 
  -6  -1   6       50.64       56.01      9.05 o 
  -5  -1   6      107.89      106.83     14.63 o 
  -4  -1   6      242.10      235.62      8.43 o 
  -3  -1   6      512.42      488.00     23.79 o 
  -2  -1   6     2546.78     2639.81     83.31 o 
  -1  -1   6     1981.49     1921.08     61.94 o 
   0  -1   6      619.23      560.69     21.53 o 
   1  -1   6      549.94      485.89     12.95 o 
   2  -1   6       98.19      111.66      5.20 o 
   3  -1   6      841.74      872.47     25.98 o 
   4  -1   6      568.78      553.45     16.37 o 
   5  -1   6      751.47      782.53     22.22 o 
   6  -1   6      231.00      220.44     15.91 o 
   7  -1   6        0.17        0.31      5.30 o 
   8  -1   6        3.85        7.02      6.86 o 
  -7   0   6       13.17        8.42      5.46 o 
  -6   0   6     1457.48     1359.10     81.59 o 
  -5   0   6       48.13       41.30      3.60 o 
  -4   0   6      142.73      139.37      6.45 o 
  -3   0   6        0.15        0.65      3.67 o 
  -2   0   6       41.47       33.85      4.68 o 
  -1   0   6        2.18        4.68      2.65 o 
   0   0   6     1545.02     1475.21     48.99 o 
   1   0   6     9849.43     9558.06    261.86 o 
   2   0   6     2524.67     2470.54     55.60 o 
   3   0   6      661.24      624.40     17.20 o 
   4   0   6       96.83       93.64      5.77 o 
   5   0   6       80.20       82.09     11.54 o 
   6   0   6      360.01      322.00     19.50 o 
   7   0   6      179.19      178.00     16.07 o 
   8   0   6        8.79        1.87      6.71 o 
  -7   1   6       11.73       10.85      4.33 o 
  -6   1   6        0.44       -1.14      3.64 o 
  -5   1   6      410.80      472.10     14.84 o 
  -4   1   6      437.76      474.09     14.17 o 
  -3   1   6       11.38       12.27      3.04 o 
  -2   1   6      594.41      516.05     13.80 o 
  -1   1   6      419.39      354.20      9.97 o 
   0   1   6       23.85       24.58      4.37 o 
   1   1   6       13.06       13.38      2.13 o 
   2   1   6      820.68      795.06     26.44 o 
   3   1   6     4021.62     3691.02     81.99 o 
   4   1   6     2798.94     2689.93     61.61 o 
   5   1   6      242.32      255.11     10.19 o 
   6   1   6      187.72      182.84     14.35 o 
   7   1   6      111.67      115.91     13.10 o 
   8   1   6       30.91       20.44      9.05 o 
  -7   2   6       71.08       63.91      6.93 o 
  -6   2   6        5.28        2.22      3.35 o 
  -5   2   6        3.39       -2.18      4.06 o 
  -4   2   6        0.12        9.20      4.06 o 
  -3   2   6      415.20      425.28     17.78 o 
  -2   2   6     2161.96     2011.95     45.94 o 
  -1   2   6     1294.85     1115.85     26.57 o 
   0   2   6     1164.26      996.32     23.87 o 
   1   2   6     7785.64     8207.23    176.15 o 
   2   2   6      436.00      469.32     23.95 o 
   3   2   6       23.32       24.49      3.19 o 
   4   2   6      210.32      228.59      8.95 o 
   5   2   6     1163.06     1128.87     43.99 o 
   6   2   6      127.97      113.57     11.86 o 
   7   2   6        1.84        2.34      5.77 o 
   8   2   6      182.47      204.99     18.88 o 
  -8   3   6        0.01      -10.14      9.52 o 
  -7   3   6        3.70        1.25      6.24 o 
  -6   3   6       45.17       47.74      8.58 o 
  -5   3   6      122.63      148.36     11.54 o 
  -4   3   6      172.52      188.15     12.17 o 
  -3   3   6      327.46      295.63     14.51 o 
  -2   3   6       80.72       72.54      6.40 o 
  -1   3   6       63.73       59.22      4.14 o 
   0   3   6      942.34      826.37     20.79 o 
   1   3   6    10065.00    10175.69    217.60 o 
   2   3   6     1256.11     1161.73     32.76 o 
   3   3   6     1023.51      865.22     22.30 o 
   4   3   6     1101.45     1071.62     33.31 o 
   5   3   6      317.78      327.46     18.41 o 
   6   3   6       19.63       14.66      6.55 o 
   7   3   6        0.26        0.31      6.24 o 
   8   3   6      216.26      243.22     19.50 o 
  -7   4   6       10.90       10.86      5.65 o 
  -6   4   6       28.17       14.66      6.86 o 
  -5   4   6       18.85        9.20      5.62 o 
  -4   4   6      206.96      219.35     13.88 o 
  -3   4   6      349.44      351.80     16.69 o 
  -2   4   6     1473.32     1361.01     47.11 o 
  -1   4   6     6692.77     6595.07    204.21 o 
   0   4   6     8715.12     9279.11    199.13 o 
   1   4   6        1.93        1.88      1.84 o 
   2   4   6       40.94       41.62      3.55 o 
   3   4   6      829.31      789.19     20.79 o 
   4   4   6      835.79      848.22     22.54 o 
   5   4   6      586.95      551.33     25.90 o 
   6   4   6       27.01       25.43      7.80 o 
   7   4   6      538.06      536.20     28.86 o 
   8   4   6        0.29        0.78      6.86 o 
  -7   5   6       34.20       50.39     10.14 o 
  -6   5   6       54.80       67.43      7.06 o 
  -5   5   6       96.55      113.35      7.53 o 
  -4   5   6       30.51       53.04      7.80 o 
  -3   5   6      114.11      123.71      9.67 o 
  -2   5   6      117.00      109.83      9.36 o 
  -1   5   6      921.98      883.94     32.92 o 
   0   5   6     2962.64     2929.51     95.01 o 
   1   5   6     3624.60     3395.87     75.75 o 
   2   5   6     2072.72     1889.19     43.86 o 
   3   5   6     1027.45      987.79     25.24 o 
   4   5   6       80.08       74.26      8.58 o 
   5   5   6       93.59       90.02     10.30 o 
   6   5   6      107.38      112.33     12.01 o 
   7   5   6      634.14      722.32     34.95 o 
   8   5   6       50.37       60.22     11.70 o 
  -7   6   6        3.03        0.62      6.86 o 
  -6   6   6        0.01       -1.43      5.55 o 
  -5   6   6      118.73      156.01     15.29 o 
  -4   6   6      787.73      941.19     38.22 o 
  -3   6   6     1100.81     1130.90     42.59 o 
  -2   6   6      835.09      828.87     32.76 o 
  -1   6   6     1274.51     1307.19     46.65 o 
   0   6   6       16.59       19.97      5.62 o 
   1   6   6      435.03      480.04     21.53 o 
   2   6   6      509.81      482.39     14.28 o 
   3   6   6     1511.01     1422.12     34.54 o 
   4   6   6     3304.02     3126.08    104.21 o 
   5   6   6      773.93      750.86     32.76 o 
   6   6   6      189.37      178.94     15.44 o 
   7   6   6        3.50        4.06      6.24 o 
   8   6   6        0.02        3.43      7.64 o 
  -7   7   6        3.79      -13.42     22.62 o 
  -6   7   6        7.24       19.50     11.86 o 
  -5   7   6        0.07       -0.62      6.71 o 
  -4   7   6        0.65       -1.72      5.46 o 
  -3   7   6       42.48       52.11      8.27 o 
  -2   7   6     1149.04     1144.16     43.84 o 
  -1   7   6     2029.03     1882.39     65.21 o 
   0   7   6     1184.23     1218.42     45.71 o 
   1   7   6     2018.28     2112.81     72.54 o 
   2   7   6       75.02       78.42      6.94 o 
   3   7   6       54.26       54.74      7.72 o 
   4   7   6      145.50      135.41     12.01 o 
   5   7   6      451.18      455.85     23.71 o 
   6   7   6      331.97      339.16     21.06 o 
   7   7   6        2.27        5.30      5.77 o 
   8   7   6      301.34      347.12     24.34 o 
  -6   8   6       21.95       48.36     13.88 o 
  -5   8   6      142.01      155.54     16.22 o 
  -4   8   6      178.59      227.15     16.85 o 
  -3   8   6      319.00      305.62     18.41 o 
  -2   8   6       44.89       57.88      8.74 o 
  -1   8   6        3.10        9.98      6.08 o 
   0   8   6      450.40      486.90     24.03 o 
   1   8   6      112.02       98.13     10.76 o 
   2   8   6     1713.07     1740.42     62.56 o 
   3   8   6      632.53      644.31     18.88 o 
   4   8   6      432.17      403.90     21.69 o 
   5   8   6       69.30       85.18     10.45 o 
   6   8   6        7.08       10.45      6.24 o 
   7   8   6       71.17       55.07     11.08 o 
  -6   9   6        9.15       -5.93     10.45 o 
  -5   9   6        0.00        3.74      8.27 o 
  -4   9   6       68.10       82.53     11.86 o 
  -3   9   6      229.06      260.22     17.63 o 
  -2   9   6      472.08      504.53     25.27 o 
  -1   9   6     1710.51     1801.26     65.21 o 
   0   9   6     2073.78     2343.39     82.22 o 
   1   9   6       74.77       70.83     10.45 o 
   2   9   6       12.50        8.27      6.08 o 
   3   9   6      357.29      375.51     21.06 o 
   4   9   6      600.06      566.62     27.77 o 
   5   9   6      381.66      380.19     22.47 o 
   6   9   6       45.18       59.44     10.45 o 
   7   9   6      348.40      341.03     23.71 o 
  -5  10   6       30.14        8.27      9.67 o 
  -4  10   6       64.29       66.77     11.39 o 
  -3  10   6       93.33       90.64     12.64 o 
  -2  10   6       44.44       33.70      8.58 o 
  -1  10   6      402.45      440.72     24.34 o 
   0  10   6     1178.73     1199.54     48.67 o 
   1  10   6     1740.39     1765.69     65.52 o 
   2  10   6      784.37      830.27     37.13 o 
   3  10   6      720.07      701.88     32.76 o 
   4  10   6       30.81       41.03      9.20 o 
   5  10   6      108.26       68.80     11.08 o 
   6  10   6      172.70      140.87     15.29 o 
   7  10   6      117.84      100.94     14.98 o 
  -5  11   6        6.10       17.78     11.23 o 
  -4  11   6       53.04       55.07     11.54 o 
  -3  11   6      482.72      504.37     27.61 o 
  -2  11   6      253.58      288.15     19.50 o 
  -1  11   6        1.95        2.18      6.24 o 
   0  11   6       35.40       31.36      9.36 o 
   1  11   6      130.06      169.27     16.07 o 
   2  11   6      961.83     1011.40     43.84 o 
   3  11   6     1141.98     1059.92     44.77 o 
   4  11   6      424.17      379.72     23.56 o 
   5  11   6      323.97      317.01     21.53 o 
   6  11   6      132.75      112.01     14.51 o 
  -4  12   6        4.97        0.62      8.42 o 
  -3  12   6       36.75       39.16     10.45 o 
  -2  12   6        8.62        7.49      7.64 o 
  -1  12   6       73.05       77.38     12.01 o 
   0  12   6     1669.16     1654.62     64.59 o 
   1  12   6      235.93      267.71     20.12 o 
   2  12   6       82.82       90.95     13.10 o 
   3  12   6        6.16       10.14      7.96 o 
   4  12   6       57.83       63.65     11.54 o 
   5  12   6      164.26      162.40     17.63 o 
   6  12   6      139.70      136.19     16.85 o 
  -4  13   6       14.27       32.76     11.86 o 
  -3  13   6       38.37       48.83     11.39 o 
  -2  13   6       16.65       12.64      9.05 o 
  -1  13   6       12.54       -0.62      7.96 o 
   0  13   6       94.60      116.85     14.66 o 
   1  13   6      488.32      512.95     29.33 o 
   2  13   6      877.56      882.22     42.28 o 
   3  13   6       76.57       74.73     12.32 o 
   4  13   6       46.20       30.27      9.83 o 
   5  13   6        8.76       22.31      9.67 o 
  -3  14   6       34.93       38.38     10.92 o 
  -2  14   6       92.48      102.97     14.98 o 
  -1  14   6      160.93      161.31     17.63 o 
   0  14   6        3.19        2.96      7.96 o 
   1  14   6      150.81      169.11     18.10 o 
   2  14   6        3.15        3.90      7.64 o 
   3  14   6       95.99      101.87     14.20 o 
   4  14   6      141.12      129.49     16.85 o 
  -1  15   6       31.88       38.69     11.70 o 
   0  15   6       56.11       51.64     12.95 o 
   1  15   6      300.79      324.18     24.18 o 
   2  15   6       85.32       88.92     14.82 o 
   3  15   6       34.30       39.94     11.86 o 
  -3 -14   7        1.01       -2.65      6.40 o 
  -1 -14   7        0.17       -4.84      5.93 o 
   0 -14   7        0.08       -1.72      6.08 o 
   1 -14   7       35.42       25.43      8.11 o 
  -4 -13   7       16.47       29.02      9.67 o 
  -3 -13   7        0.06        3.12      6.40 o 
  -1 -13   7       12.21       21.69      6.86 o 
   0 -13   7       24.60       34.48      7.49 o 
   1 -13   7       42.25       23.56      7.96 o 
   2 -13   7        0.09        2.03      5.77 o 
   3 -13   7        0.73        3.59      6.08 o 
  -5 -12   7        6.72       15.91      8.89 o 
  -4 -12   7        0.03        0.47      5.77 o 
  -3 -12   7       54.93       28.08      8.27 o 
  -2 -12   7      112.40      118.69      8.36 o 
  -1 -12   7       26.39       38.69      7.96 o 
   0 -12   7        4.60       -4.21      4.68 o 
   1 -12   7       34.02       32.76      7.80 o 
   2 -12   7        0.56        1.72      4.52 o 
   3 -12   7       40.21       21.53      8.11 o 
   4 -12   7        9.46        4.39      5.37 o 
  -5 -11   7        3.41        2.81      6.55 o 
  -4 -11   7        3.47       -2.50      4.99 o 
  -3 -11   7        0.02        4.06      4.84 o 
  -2 -11   7       24.44       24.01      4.63 o 
  -1 -11   7        4.48        3.74      4.99 o 
   0 -11   7      138.86       98.75     10.76 o 
   1 -11   7        0.67        3.59      5.30 o 
   2 -11   7      129.01      107.96     11.70 o 
   3 -11   7        3.00        6.84      4.32 o 
   4 -11   7        1.12        1.75      4.73 o 
  -6 -10   7        7.87        0.00      6.71 o 
  -5 -10   7        0.02       -1.09      5.93 o 
  -4 -10   7       78.43       87.05     11.54 o 
  -3 -10   7       25.80       27.15      7.33 o 
  -2 -10   7        9.93        7.73      9.20 o 
  -1 -10   7       96.39      106.94      7.33 o 
   0 -10   7       61.42       65.37      8.74 o 
   1 -10   7     1447.12     1206.25     45.87 o 
   2 -10   7      102.03       86.70      8.50 o 
   3 -10   7       37.06       31.39      5.91 o 
   4 -10   7       13.96        9.64      4.93 o 
   5 -10   7       22.70       26.73      6.09 o 
  -6  -9   7        1.85        6.71      7.33 o 
  -5  -9   7        2.14       -1.09      5.93 o 
  -4  -9   7       13.69       18.41      7.02 o 
  -3  -9   7        2.23       -1.25      4.21 o 
  -2  -9   7       27.03       30.23      4.29 o 
  -1  -9   7      276.41      235.04     10.09 o 
   0  -9   7       85.73       67.08      8.42 o 
   1  -9   7      436.99      422.31     21.22 o 
   2  -9   7      121.96      132.70      8.55 o 
   3  -9   7        1.59        0.87      4.00 o 
   4  -9   7        1.11       -0.28      3.16 o 
   5  -9   7        7.60        7.14      4.77 o 
   6  -9   7        4.69        6.40      5.45 o 
  -7  -8   7       18.23       24.81      9.98 o 
  -6  -8   7       12.15        5.77      6.40 o 
  -5  -8   7      136.07      151.95     15.29 o 
  -4  -8   7       66.73       68.96     10.30 o 
  -3  -8   7      264.30      251.17     10.45 o 
  -2  -8   7      148.73      162.85      8.08 o 
  -1  -8   7       40.94       36.49      4.29 o 
   0  -8   7     1843.34     1698.02     41.20 o 
   1  -8   7      550.60      539.71     31.59 o 
   2  -8   7        4.57       -2.99      2.59 o 
   3  -8   7      210.48      203.58      8.50 o 
   4  -8   7      112.62      118.36      8.49 o 
   5  -8   7        0.91        6.31      4.30 o 
   6  -8   7        0.01       -2.07      5.38 o 
  -7  -7   7        0.20       -7.49      4.99 o 
  -6  -7   7        4.86       -1.09      5.93 o 
  -5  -7   7        0.00       -6.32      4.21 o 
  -4  -7   7       46.32       52.42      9.36 o 
  -3  -7   7      253.48      222.48      9.56 o 
  -2  -7   7      417.24      396.50     13.81 o 
  -1  -7   7      483.23      444.21     14.23 o 
   0  -7   7      209.16      194.10     12.87 o 
   1  -7   7       59.12       57.72      5.18 o 
   2  -7   7        0.22        3.54      2.97 o 
   3  -7   7        3.03        7.16      3.22 o 
   4  -7   7       16.73       28.65      5.01 o 
   5  -7   7       57.22       49.63      6.40 o 
   6  -7   7       69.31       76.52      8.09 o 
  -7  -6   7        1.63       -2.50      5.62 o 
  -6  -6   7      205.32      224.96     19.19 o 
  -5  -6   7      123.94      130.11     13.73 o 
  -4  -6   7       70.58       67.71      9.67 o 
  -3  -6   7       32.87       43.09      4.53 o 
  -2  -6   7       19.11       17.38      3.26 o 
  -1  -6   7      602.65      549.30     17.32 o 
   0  -6   7       80.15       72.68      5.04 o 
   1  -6   7     1344.37     1245.08     25.06 o 
   2  -6   7      436.03      405.40     13.27 o 
   3  -6   7       61.67       57.51      5.31 o 
   4  -6   7       29.73       26.81      4.71 o 
   5  -6   7        0.17       -0.80      3.52 o 
   6  -6   7       67.32       61.53      7.06 o 
   7  -6   7       36.01       34.79      9.83 o 
  -7  -5   7        1.11       -3.90      5.93 o 
  -6  -5   7        2.07        2.81      6.24 o 
  -5  -5   7       28.64       42.75      8.89 o 
  -4  -5   7      298.54      331.52     19.50 o 
  -3  -5   7      206.27      180.99      8.28 o 
  -2  -5   7      330.50      285.48     10.50 o 
  -1  -5   7       49.84       50.32      4.46 o 
   0  -5   7      195.34      178.35      6.18 o 
   1  -5   7      626.72      637.60     16.84 o 
   2  -5   7       86.87       66.16     11.70 o 
   3  -5   7     1078.74      949.12     25.48 o 
   4  -5   7      307.69      294.93     11.67 o 
   5  -5   7       10.70       10.27      3.82 o 
   6  -5   7        8.15       12.48      4.51 o 
   7  -5   7        0.07        7.33      5.93 o 
  -8  -4   7       21.21       26.37      9.36 o 
  -7  -4   7       33.81       22.78      9.20 o 
  -6  -4   7       31.83       27.15      8.27 o 
  -5  -4   7       33.77       28.39      7.64 o 
  -4  -4   7       17.99       11.72      3.19 o 
  -3  -4   7       22.67       21.96      3.48 o 
  -2  -4   7        4.49        4.74      2.42 o 
  -1  -4   7     1511.48     1623.57     54.45 o 
   0  -4   7     2655.63     2721.82     60.89 o 
   1  -4   7       62.48       35.56     10.37 o 
   2  -4   7      189.07      192.76      7.73 o 
   3  -4   7        0.55        3.02      1.99 o 
   4  -4   7       55.24       59.64      5.39 o 
   5  -4   7      641.68      598.75     22.54 o 
   6  -4   7      434.27      440.27     16.48 o 
   7  -4   7        0.22        1.87      5.62 o 
  -8  -3   7        0.51       -4.68      5.62 o 
  -7  -3   7       29.81       19.50      7.80 o 
  -6  -3   7      127.03      144.93     14.04 o 
  -5  -3   7      327.46      326.52     19.81 o 
  -4  -3   7      318.42      345.23     12.40 o 
  -3  -3   7     1041.39     1085.50     38.22 o 
  -2  -3   7      477.16      457.73     19.50 o 
  -1  -3   7      188.75      203.59     11.54 o 
   0  -3   7     1830.99     1911.09     62.87 o 
   1  -3   7      217.12      262.39      8.51 o 
   2  -3   7       19.22        6.24      3.04 o 
   3  -3   7      574.51      572.22     16.81 o 
   4  -3   7      623.11      578.02     17.59 o 
   5  -3   7        4.47        9.35      5.69 o 
   6  -3   7       28.74       26.59      5.07 o 
   7  -3   7       10.16       19.81      7.96 o 
  -8  -2   7        1.19       -1.72      6.55 o 
  -7  -2   7       14.37        7.96      7.18 o 
  -6  -2   7       53.29       49.30      8.89 o 
  -5  -2   7       31.32       20.44      6.71 o 
  -4  -2   7        7.25        4.84      3.59 o 
  -3  -2   7      679.57      708.74     27.46 o 
  -2  -2   7     1380.37     1498.92     50.55 o 
  -1  -2   7     1469.94     1440.26     48.67 o 
   0  -2   7      219.37      178.63     10.61 o 
   1  -2   7       26.72       23.23      2.41 o 
   2  -2   7      153.63      178.04      9.36 o 
   3  -2   7      520.03      540.39     15.99 o 
   4  -2   7      389.96      402.89     13.68 o 
   5  -2   7      307.57      303.36     22.62 o 
   6  -2   7      211.02      214.04     15.60 o 
   7  -2   7      112.29      130.58     14.35 o 
   8  -2   7        0.13        4.52      7.18 o 
  -8  -1   7        5.14        6.55      7.02 o 
  -7  -1   7       96.35       74.10     11.08 o 
  -6  -1   7      139.96      154.29     13.88 o 
  -5  -1   7      633.89      710.19     20.81 o 
  -4  -1   7       84.45       86.43      7.80 o 
  -3  -1   7       37.23       38.69      5.46 o 
  -2  -1   7      286.10      308.12     14.98 o 
  -1  -1   7      913.63      827.31     30.42 o 
   0  -1   7      723.90      627.77     24.49 o 
   1  -1   7     2689.61     2509.28     56.14 o 
   2  -1   7     2274.06     2116.13     48.65 o 
   3  -1   7      394.32      372.20     12.08 o 
   4  -1   7       44.29       44.56      4.52 o 
   5  -1   7       59.07       66.98      5.88 o 
   6  -1   7       50.07       53.51      9.36 o 
   7  -1   7      289.30      327.30     21.37 o 
   8  -1   7        0.79       -2.81      6.24 o 
  -8   0   7        7.18        8.89      7.64 o 
  -7   0   7        3.56        3.28      5.93 o 
  -6   0   7      144.35      121.53     12.32 o 
  -5   0   7        7.79        2.65      3.74 o 
  -4   0   7      231.77      220.91     12.32 o 
  -3   0   7      489.98      531.63     31.20 o 
  -2   0   7      658.27      573.17     22.78 o 
  -1   0   7       44.30       29.80      4.99 o 
   0   0   7        8.69        9.20      3.43 o 
   1   0   7      500.35      525.11     14.21 o 
   2   0   7     1245.68     1222.47     29.78 o 
   3   0   7     2794.74     2807.14     63.81 o 
   4   0   7     3602.92     3523.29    115.21 o 
   5   0   7      872.06      872.08     24.73 o 
   6   0   7       22.68       20.75      7.33 o 
   7   0   7       17.29       19.50      8.11 o 
   8   0   7        4.62        2.81      7.02 o 
  -7   1   7       27.90       31.20      8.27 o 
  -6   1   7       33.63       39.00      8.27 o 
  -5   1   7        0.92        6.08      4.21 o 
  -4   1   7       41.31       46.58      4.36 o 
  -3   1   7       95.11      104.12      5.60 o 
  -2   1   7      567.56      500.67     13.72 o 
  -1   1   7     2663.61     2497.75     55.70 o 
   0   1   7     2066.65     2064.92     46.70 o 
   1   1   7     1648.57     1595.18     37.06 o 
   2   1   7      844.54      778.43     20.46 o 
   3   1   7       19.03       19.25      3.14 o 
   4   1   7      297.64      310.72     12.48 o 
   5   1   7      539.33      586.15     17.99 o 
   6   1   7     1784.92     2006.88     73.01 o 
   7   1   7      268.55      260.84     19.03 o 
   8   1   7       44.45       46.18     10.76 o 
  -7   2   7        7.59       13.57      6.55 o 
  -5   2   7      245.99      282.23     11.30 o 
  -4   2   7      488.27      517.59     15.82 o 
  -3   2   7      338.82      319.70     10.76 o 
  -2   2   7      346.25      346.19     10.88 o 
  -1   2   7      100.07       91.95      7.64 o 
   0   2   7     2185.42     2264.19     51.02 o 
   1   2   7     2210.68     2156.79     49.20 o 
   2   2   7     3712.82     3859.69     85.43 o 
   3   2   7     1090.62     1174.82     29.44 o 
   4   2   7     2047.90     2021.48     47.93 o 
   5   2   7      128.37      124.03     11.70 o 
   6   2   7       14.67       20.75      7.33 o 
   7   2   7       28.44       33.23      9.52 o 
   8   2   7      103.32      119.35     15.29 o 
  -6   3   7       11.73        0.00      6.08 o 
  -5   3   7       49.21       42.28      7.33 o 
  -4   3   7      289.73      322.72     26.91 o 
  -3   3   7      641.63      664.75     25.90 o 
  -2   3   7     1617.92     1548.01     37.01 o 
  -1   3   7     2427.49     2220.46     50.74 o 
   0   3   7     4120.09     4077.08     89.52 o 
   1   3   7      126.76      122.05      5.62 o 
   2   3   7        1.74       11.37      2.81 o 
   3   3   7      489.66      470.34     37.68 o 
   4   3   7     1004.65     1018.17     26.69 o 
   5   3   7      441.65      495.79     24.34 o 
   6   3   7      423.65      418.10     23.56 o 
   7   3   7      412.67      453.51     26.37 o 
   8   3   7       11.86        5.93      7.18 o 
  -6   4   7        1.75        0.16      5.93 o 
  -5   4   7      137.88      146.34     12.79 o 
  -4   4   7      149.64      148.68     11.39 o 
  -3   4   7       25.74       19.03      5.15 o 
  -2   4   7      600.30      634.33     25.12 o 
  -1   4   7     8043.32     7888.32    170.52 o 
   0   4   7       39.11       47.89      4.14 o 
   1   4   7     1669.87     1609.10     37.89 o 
   2   4   7     2303.48     2251.47     51.83 o 
   3   4   7      530.26      541.67     15.92 o 
   4   4   7       12.64       16.83      3.30 o 
   5   4   7       11.60       16.38      5.30 o 
   6   4   7      664.45      653.05     31.20 o 
   7   4   7      159.90      161.62     16.22 o 
   8   4   7       63.75       92.04     13.73 o 
  -7   5   7        0.75        5.62      7.18 o 
  -6   5   7       20.75       17.16      7.96 o 
  -5   5   7        1.40        1.72      6.24 o 
  -4   5   7       76.52       81.75      9.20 o 
  -3   5   7      673.15      721.07     29.49 o 
  -2   5   7     1450.72     1557.89     54.29 o 
  -1   5   7      579.65      603.91     24.81 o 
   0   5   7       36.79       30.50      3.86 o 
   1   5   7      721.08      646.77     25.20 o 
   2   5   7     1436.14     1320.08     32.24 o 
   3   5   7     1900.95     1930.52     45.68 o 
   4   5   7     1180.94     1136.98     43.37 o 
   5   5   7      423.08      428.09     22.47 o 
   6   5   7      163.23      185.03     15.29 o 
   7   5   7        8.51        7.02      6.55 o 
   8   5   7       15.18       12.64      7.80 o 
  -7   6   7        0.04       37.13     30.89 o 
  -6   6   7       16.40       12.95     11.08 o 
  -5   6   7        4.52        2.50      6.40 o 
  -4   6   7        0.02        3.12      5.30 o 
  -3   6   7       54.59       70.36      8.74 o 
  -2   6   7      710.98      712.64     29.49 o 
  -1   6   7       38.21       27.93      6.55 o 
   0   6   7     2633.48     2596.12     86.12 o 
   1   6   7      232.50      249.99      9.63 o 
   2   6   7      241.47      212.56      8.48 o 
   3   6   7        0.18        5.08      4.13 o 
   4   6   7      449.04      392.05     20.28 o 
   5   6   7      548.77      471.61     24.18 o 
   6   6   7      246.71      227.62     16.85 o 
   7   6   7      334.43      338.54     22.31 o 
   8   6   7      136.40      151.95     16.85 o 
  -6   7   7        4.73        7.64     10.76 o 
  -5   7   7      128.74      143.53     15.44 o 
  -4   7   7      300.55      351.17     20.59 o 
  -3   7   7      268.17      300.47     17.94 o 
  -2   7   7       79.47       79.56      9.67 o 
  -1   7   7        4.12       12.01      5.77 o 
   0   7   7      365.31      371.14     19.50 o 
   1   7   7      659.53      630.11     27.15 o 
   2   7   7     5765.79     5363.04    118.19 o 
   3   7   7      769.59      744.30     22.15 o 
   4   7   7      324.49      295.63     17.47 o 
   5   7   7       47.92       44.62      8.58 o 
   6   7   7        9.08       -0.31      5.30 o 
   7   7   7      131.13      128.39     14.51 o 
  -6   8   7        4.59        4.37     12.48 o 
  -5   8   7        7.05       17.78      8.89 o 
  -4   8   7       93.71      135.73     13.88 o 
  -3   8   7      421.05      410.92     22.31 o 
  -2   8   7     1020.72      969.12     39.00 o 
  -1   8   7     2040.29     2051.03     71.92 o 
   0   8   7       10.43        4.52      5.93 o 
   1   8   7       83.27       78.63      9.67 o 
   2   8   7       35.45       37.06      4.54 o 
   3   8   7      174.67      158.61      7.80 o 
   4   8   7      490.46      450.24     23.25 o 
   5   8   7      594.21      562.41     27.77 o 
   6   8   7      668.13      569.58     29.80 o 
   7   8   7       21.28       24.18      8.58 o 
  -6   9   7       26.45       37.44     15.13 o 
  -5   9   7       43.85       40.25     11.23 o 
  -4   9   7       71.16       53.20     10.76 o 
  -3   9   7       64.15       62.25     10.92 o 
  -2   9   7       67.54       72.70     10.61 o 
  -1   9   7     1755.68     1709.53     62.72 o 
   0   9   7      184.81      194.39     16.07 o 
   1   9   7      405.04      426.21     23.09 o 
   2   9   7     1161.51     1192.83     47.11 o 
   3   9   7      341.46      313.89     19.03 o 
   4   9   7        5.13        8.11      5.15 o 
   5   9   7      147.10      127.61     13.57 o 
   6   9   7      490.26      465.53     25.90 o 
   7   9   7      184.63      161.00     16.54 o 
  -5  10   7        4.54       -6.55      8.27 o 
  -4  10   7       78.86      100.16     13.73 o 
  -3  10   7      496.30      531.83     27.77 o 
  -2  10   7      468.74      497.35     25.90 o 
  -1  10   7      561.25      556.48     28.08 o 
   0  10   7       19.04       36.82      9.83 o 
   1  10   7      265.81      283.00     19.19 o 
   2  10   7      938.40      868.65     37.75 o 
   3  10   7      865.30      889.40     38.69 o 
   4  10   7      413.59      419.19     23.71 o 
   5  10   7      728.40      599.38     30.42 o 
   6  10   7       22.08       15.76      7.49 o 
   7  10   7        0.15        2.96      7.02 o 
  -5  11   7       11.01       12.01     10.92 o 
  -4  11   7        1.99       -1.87      8.58 o 
  -3  11   7       91.73       78.94     12.32 o 
  -2  11   7       11.52       14.66      7.64 o 
  -1  11   7        0.84        3.28      6.24 o 
   0  11   7      353.90      372.08     23.40 o 
   1  11   7     1328.98     1380.82     55.07 o 
   2  11   7      106.11      102.19     13.10 o 
   3  11   7       44.11       47.27      9.83 o 
   4  11   7      223.75      194.07     17.00 o 
   5  11   7      398.34      362.25     23.40 o 
   6  11   7      184.09      217.32     19.03 o 
  -4  12   7       37.31       24.96     10.92 o 
  -3  12   7        7.21        2.65      7.96 o 
  -2  12   7       75.82       47.58     11.39 o 
  -1  12   7       22.83       29.80      9.83 o 
   0  12   7       82.83      106.87     14.04 o 
   1  12   7      155.85      187.21     17.32 o 
   2  12   7     1028.42     1087.84     47.27 o 
   3  12   7      600.45      580.82     30.27 o 
   4  12   7      164.46      155.54     16.07 o 
   5  12   7        1.09       10.30      7.02 o 
   6  12   7        0.49        2.03      6.40 o 
  -3  13   7       24.54       26.68     10.61 o 
  -2  13   7      244.27      246.02     20.59 o 
  -1  13   7      171.78      178.32     17.78 o 
   0  13   7      170.50      143.53     16.38 o 
   1  13   7       70.85       83.31     12.95 o 
   2  13   7       53.40       52.57     11.70 o 
   3  13   7       68.92       87.05     12.79 o 
   4  13   7      199.41      247.12     19.66 o 
   5  13   7      334.90      346.02     24.34 o 
  -2  14   7        1.05        3.43      7.96 o 
  -1  14   7       19.29        2.34      8.89 o 
   0  14   7      609.53      581.75     32.61 o 
   1  14   7      185.24      198.13     19.19 o 
   2  14   7       86.58       66.30     13.42 o 
   3  14   7       47.73       49.61     11.23 o 
   4  14   7        4.89       11.70      8.11 o 
  -1  15   7        0.46       -4.37      8.42 o 
   0  15   7        3.70       -0.31      8.11 o 
   1  15   7       32.73       36.97     11.23 o 
   2  15   7      162.05      152.58     18.56 o 
   3  15   7      229.56      181.59     19.03 o 
  -1 -14   8        8.80        5.15      6.86 o 
   0 -14   8       61.38       46.65      9.52 o 
  -3 -13   8        6.54        9.67      7.18 o 
  -1 -13   8        9.77       10.45      7.02 o 
   0 -13   8        0.06       -4.99      5.30 o 
   1 -13   8        4.55        2.03      5.62 o 
   2 -13   8        0.62       -1.56      5.15 o 
  -4 -12   8        2.08        7.02      6.40 o 
  -3 -12   8        1.89        7.96      5.77 o 
  -2 -12   8       17.90        9.52      6.71 o 
  -1 -12   8        9.41       16.54      6.71 o 
   0 -12   8        0.22       -2.50      5.77 o 
   1 -12   8       23.91        7.49      6.08 o 
   2 -12   8       38.92       31.98      7.80 o 
   3 -12   8        7.71        6.55      5.62 o 
  -5 -11   8        5.80        9.67      7.96 o 
  -4 -11   8       39.26       29.80      9.20 o 
  -3 -11   8        4.62        6.40      6.08 o 
  -2 -11   8       11.07        7.71      4.14 o 
  -1 -11   8        2.17        1.09      4.84 o 
   0 -11   8      222.42      222.47     15.60 o 
   1 -11   8      373.54      354.45     20.44 o 
   2 -11   8       10.66        1.25      5.46 o 
   3 -11   8        0.05        4.52      5.30 o 
   4 -11   8        0.12        4.52      6.86 o 
  -6 -10   8        8.24       13.42      8.58 o 
  -5 -10   8        0.71       -1.25      5.77 o 
  -4 -10   8        5.72        5.77      6.71 o 
  -3 -10   8        3.58       -0.62      5.15 o 
  -2 -10   8       48.52       38.31      8.97 o 
  -1 -10   8      263.44      279.40     11.80 o 
   0 -10   8     1026.35      872.08     35.73 o 
   1 -10   8       59.42       48.67      8.11 o 
   2 -10   8       34.30       41.19      8.42 o 
   3 -10   8       15.30       24.18      7.64 o 
   4 -10   8       36.69       28.08      8.42 o 
   5 -10   8        0.04        8.07      7.10 o 
  -6  -9   8        2.68       -0.47      6.71 o 
  -5  -9   8        0.61        3.74      6.40 o 
  -4  -9   8        3.31       -5.30      4.84 o 
  -3  -9   8       43.02       48.36      8.74 o 
  -2  -9   8        0.33       -0.96      2.73 o 
  -1  -9   8        6.59       10.44      3.69 o 
   0  -9   8      569.73      487.99     23.40 o 
   1  -9   8       16.64       22.31      6.40 o 
   2  -9   8        3.74        1.09      4.21 o 
   3  -9   8       33.07       23.09      7.18 o 
   4  -9   8        5.97        6.37      3.75 o 
   5  -9   8        6.52        6.92      4.60 o 
  -6  -8   8       10.55        9.83      7.33 o 
  -5  -8   8        6.70        7.64      7.02 o 
  -4  -8   8        3.73       -2.81      5.15 o 
  -3  -8   8       49.56       43.27      5.17 o 
  -2  -8   8      460.84      467.85     15.88 o 
  -1  -8   8      943.17      950.89     26.19 o 
   0  -8   8      289.88      290.23     11.35 o 
   1  -8   8        1.87        1.09      3.90 o 
   2  -8   8       80.35       54.13      8.42 o 
   3  -8   8        0.18       -1.61      5.23 o 
   4  -8   8       96.30       85.13      7.56 o 
   5  -8   8       56.19       49.22      6.78 o 
   6  -8   8       42.97       43.95      7.61 o 
  -7  -7   8       16.75        7.80      7.33 o 
  -6  -7   8       10.42        3.59      6.40 o 
  -5  -7   8       42.66       45.09     10.45 o 
  -4  -7   8       26.36       34.01      8.11 o 
  -3  -7   8        0.24       -0.44      2.39 o 
  -2  -7   8       98.93       96.98      6.64 o 
  -1  -7   8      244.77      233.79      9.76 o 
   0  -7   8        5.97        7.55      2.88 o 
   1  -7   8        1.34        2.50      3.59 o 
   2  -7   8       41.20       52.42      8.27 o 
   3  -7   8       40.64       43.63      5.17 o 
   4  -7   8       12.39        5.82      3.84 o 
   5  -7   8       19.87       13.21      6.47 o 
   6  -7   8       16.27       14.59      5.29 o 
  -7  -6   8       17.47        6.86      7.49 o 
  -6  -6   8        1.65        0.62      6.55 o 
  -5  -6   8       32.04       25.90      8.11 o 
  -4  -6   8      187.10      197.97     15.60 o 
  -3  -6   8      156.55      151.30      8.89 o 
  -2  -6   8      208.34      202.30      9.17 o 
  -1  -6   8      158.99      175.89      8.21 o 
   0  -6   8       54.05       41.55      6.63 o 
   1  -6   8       43.39       34.48      6.24 o 
   2  -6   8      219.32      201.94      8.86 o 
   3  -6   8      166.95      155.26      8.58 o 
   4  -6   8       10.26       15.67      4.24 o 
   5  -6   8      106.02      113.30      8.54 o 
   6  -6   8        2.23        6.65      4.63 o 
  -7  -5   8        4.79       12.17      7.18 o 
  -6  -5   8       12.08        7.96      7.02 o 
  -5  -5   8        0.32       -6.24      4.52 o 
  -4  -5   8        6.08        6.08      4.52 o 
  -3  -5   8      262.65      293.06     20.52 o 
  -2  -5   8      622.96      660.51     19.59 o 
  -1  -5   8      294.99      265.97     10.37 o 
   0  -5   8     1193.39     1083.01     39.63 o 
   1  -5   8       57.44       56.01      7.02 o 
   2  -5   8       17.64       18.58      3.20 o 
   3  -5   8       21.60       27.65      4.29 o 
   4  -5   8      106.23      114.98      7.68 o 
   5  -5   8       36.99       36.90      5.46 o 
   6  -5   8      269.95      247.62     12.57 o 
   7  -5   8        0.07        8.74      6.24 o 
  -7  -4   8       42.68       20.12      8.42 o 
  -6  -4   8       97.66       98.75     12.79 o 
  -5  -4   8       15.37       24.81      7.18 o 
  -4  -4   8      120.45      122.11      7.57 o 
  -3  -4   8      193.21      195.03     17.78 o 
  -2  -4   8      172.16      185.81     11.70 o 
  -1  -4   8      130.02      147.12     10.14 o 
   0  -4   8      113.33      128.08      9.67 o 
   1  -4   8      570.80      544.08     15.35 o 
   2  -4   8      887.63      845.54     28.16 o 
   3  -4   8      599.09      585.07     17.50 o 
   4  -4   8      321.86      288.11     11.51 o 
   5  -4   8       39.58       46.99      5.95 o 
   6  -4   8        5.72       10.44      4.58 o 
   7  -4   8        1.44       -0.31      5.46 o 
  -7  -3   8        0.09        0.00      5.93 o 
  -6  -3   8        0.02       -1.72      5.30 o 
  -5  -3   8       28.22       18.41      6.24 o 
  -4  -3   8      120.01      103.99      6.85 o 
  -3  -3   8      716.97      746.81     29.02 o 
  -2  -3   8      952.52      996.58     36.66 o 
  -1  -3   8      902.05      858.35     32.45 o 
   0  -3   8       23.50       16.22      4.37 o 
   1  -3   8       42.31       42.21      7.10 o 
   2  -3   8      138.25      135.50      7.64 o 
   3  -3   8      519.02      494.24     15.99 o 
   4  -3   8      524.16      509.86     16.54 o 
   5  -3   8      931.23      918.01     26.42 o 
   6  -3   8       13.67       14.68      4.57 o 
   7  -3   8       21.99       23.40      8.58 o 
  -7  -2   8      258.70      212.95     18.10 o 
  -6  -2   8       17.78       23.87      7.80 o 
  -5  -2   8      263.68      242.75     17.16 o 
  -4  -2   8      151.76      139.31     10.30 o 
  -3  -2   8       98.44      109.21      9.05 o 
  -2  -2   8      139.56      133.23      9.98 o 
  -1  -2   8     1321.85     1524.51     52.26 o 
   0  -2   8     1265.82     1214.83     43.21 o 
   1  -2   8     2286.82     2191.44     49.99 o 
   2  -2   8      845.51      851.74     22.23 o 
   3  -2   8      239.00      241.25      9.55 o 
   4  -2   8        4.55        3.96      2.73 o 
   5  -2   8       15.96       22.08      4.40 o 
   6  -2   8      237.23      217.47     16.07 o 
   7  -2   8      154.35      213.11     18.25 o 
  -7  -1   8       35.58       23.71      8.11 o 
  -6  -1   8       44.69       43.68      9.05 o 
  -5  -1   8      161.03      186.03      9.28 o 
  -4  -1   8      378.94      384.87     18.41 o 
  -3  -1   8      432.37      413.58     19.19 o 
  -2  -1   8      749.35      742.44     29.33 o 
  -1  -1   8       23.78       16.54      4.52 o 
   0  -1   8      517.29      528.71     22.31 o 
   1  -1   8      392.47      413.00     11.99 o 
   2  -1   8      707.55      714.31     19.31 o 
   3  -1   8     1255.68     1237.63     31.21 o 
   4  -1   8      509.68      516.95     19.27 o 
   5  -1   8       83.13       95.72      7.15 o 
   6  -1   8        2.62        1.40      5.77 o 
   7  -1   8        0.35        5.93      6.08 o 
   8  -1   8        2.86        4.06      7.33 o 
  -7   0   8        4.38        8.27      6.55 o 
  -6   0   8        8.21       13.10      7.02 o 
  -5   0   8        5.96        6.55      3.90 o 
  -4   0   8        2.31       -1.09      2.96 o 
  -3   0   8       64.16       66.77      7.18 o 
  -2   0   8      834.91      791.74     30.42 o 
  -1   0   8     1623.36     1729.03     58.35 o 
   0   0   8     2316.64     2224.36     72.54 o 
   1   0   8     1489.47     1480.85     34.93 o 
   2   0   8      146.13      148.98     10.92 o 
   3   0   8      103.75      120.14      6.70 o 
   4   0   8     1062.76     1089.41     28.73 o 
   5   0   8      319.61      333.31     12.93 o 
   6   0   8        0.56        4.06      5.77 o 
   7   0   8       24.70       28.86      8.74 o 
   8   0   8       43.46       61.94     12.32 o 
  -7   1   8       40.14       33.54      8.89 o 
  -6   1   8       44.11       67.08     10.30 o 
  -5   1   8       67.54       72.54      8.11 o 
  -4   1   8      275.36      274.89     14.98 o 
  -3   1   8       12.22        6.33      4.45 o 
  -2   1   8       14.70        7.21      6.08 o 
  -1   1   8      120.92      115.60      9.05 o 
   0   1   8     2472.96     2579.82     57.95 o 
   1   1   8     3843.73     3984.64     87.92 o 
   2   1   8     3648.73     3577.90     79.92 o 
   3   1   8      817.32      757.36     26.60 o 
   4   1   8      429.19      445.87     14.77 o 
   5   1   8      221.12      249.72     23.87 o 
   6   1   8      114.67      118.72     12.64 o 
   7   1   8       58.99       61.16     11.23 o 
   8   1   8       54.40       56.63     12.32 o 
  -7   2   8        0.84        1.40      6.08 o 
  -5   2   8       69.07       68.80      9.05 o 
  -4   2   8      103.00       90.79     14.35 o 
  -3   2   8      123.03      113.48      8.89 o 
  -2   2   8     1098.93     1035.87     25.89 o 
  -1   2   8     3135.84     3056.74     68.28 o 
   0   2   8      146.73      117.43      5.36 o 
   1   2   8      367.58      345.04     11.08 o 
   2   2   8      150.47      168.51     12.56 o 
   3   2   8     2615.60     2695.30     62.15 o 
   4   2   8      631.96      681.45     19.90 o 
   5   2   8       19.72       21.37      6.40 o 
   6   2   8      613.35      617.01     30.27 o 
   7   2   8      109.89      130.58     14.66 o 
   8   2   8        0.38        2.18      7.33 o 
  -6   3   8       41.78       53.04      9.83 o 
  -5   3   8       44.06       63.03      9.67 o 
  -4   3   8       76.74       86.63      6.55 o 
  -3   3   8        3.62        2.03      2.65 o 
  -2   3   8      193.22      181.02      8.27 o 
  -1   3   8     1993.97     1944.25     45.28 o 
   0   3   8     1278.34     1121.50     27.62 o 
   1   3   8     1709.47     1564.89     37.23 o 
   2   3   8     1396.45     1400.99     39.78 o 
   3   3   8      323.00      325.90     11.58 o 
   4   3   8        1.77       -1.08      2.42 o 
   5   3   8       72.84       71.76      9.67 o 
   6   3   8      995.44     1065.69     44.62 o 
   7   3   8      815.72      887.84     41.03 o 
   8   3   8      125.60      154.92     17.00 o 
  -5   4   8       64.13      101.87     12.01 o 
  -4   4   8      339.79      343.22     18.10 o 
  -3   4   8     1099.74     1070.06     39.47 o 
  -2   4   8     2783.06     2807.15     64.37 o 
  -1   4   8      171.80      130.33     15.91 o 
   0   4   8      217.11      190.97      7.99 o 
   1   4   8      657.72      629.91     17.48 o 
   2   4   8      521.69      548.39     16.05 o 
   3   4   8      909.98      970.34     29.80 o 
   4   4   8      137.55      153.34      7.86 o 
   5   4   8     1796.15     1700.33     62.25 o 
   6   4   8        0.68        0.16      4.99 o 
   7   4   8       44.61       50.39     10.30 o 
   8   4   8       29.64       47.27     11.08 o 
  -5   5   8       12.90       12.79      6.86 o 
  -4   5   8        2.29       -3.43      4.68 o 
  -3   5   8      201.76      208.43     13.42 o 
  -2   5   8     1122.47     1093.30     40.09 o 
  -1   5   8     1173.99     1131.77     29.12 o 
   0   5   8     1391.38     1190.20     29.95 o 
   1   5   8     1300.31     1129.64     28.46 o 
   2   5   8      137.08      137.51      6.84 o 
   3   5   8      125.72      137.03      7.28 o 
   4   5   8      467.58      461.16     22.15 o 
   5   5   8     1358.95     1418.42     53.98 o 
   6   5   8       78.41       94.07     11.39 o 
   7   5   8      275.70      311.08     21.37 o 
   8   5   8       23.17       38.53     10.61 o 
  -6   6   8       68.28      111.08     17.47 o 
  -5   6   8      136.77      150.24     15.44 o 
  -4   6   8      362.64      434.64     22.93 o 
  -3   6   8      225.71      235.88     14.82 o 
  -2   6   8        9.04       19.19      6.08 o 
  -1   6   8      278.72      276.76     15.91 o 
   0   6   8      572.98      539.66     16.70 o 
   1   6   8     1591.55     1588.09     38.65 o 
   2   6   8     3534.81     3207.05     72.77 o 
   3   6   8     1392.46     1352.95     33.99 o 
   4   6   8      280.81      258.82     15.91 o 
   5   6   8       29.26       32.61      7.64 o 
   6   6   8        4.65        4.52      5.77 o 
   7   6   8      156.73      171.45     16.85 o 
  -6   7   8        0.47       -1.56      9.98 o 
  -5   7   8       15.50       10.92      9.05 o 
  -4   7   8      184.22      227.30     16.69 o 
  -3   7   8      142.79      185.03     15.13 o 
  -2   7   8      474.37      442.59     22.00 o 
  -1   7   8     1518.12     1594.87     57.41 o 
   0   7   8      134.09      133.54     11.86 o 
   1   7   8      126.48      121.48      7.24 o 
   2   7   8      201.96      167.85      7.91 o 
   3   7   8      898.58      862.71     23.64 o 
   4   7   8      836.34      810.30     34.48 o 
   5   7   8      100.34      135.73     12.79 o 
   6   7   8      959.10      803.44     36.97 o 
   7   7   8       18.72       21.37      8.27 o 
  -6   8   8       26.44       23.40     14.66 o 
  -5   8   8       30.57       41.34     10.92 o 
  -4   8   8       22.82       22.15      8.89 o 
  -3   8   8        0.05       -7.64      6.08 o 
  -2   8   8      423.61      380.03     21.22 o 
  -1   8   8       20.44       20.59      7.02 o 
   0   8   8     1342.97     1269.90     48.36 o 
   1   8   8      409.92      450.90     15.14 o 
   2   8   8      419.45      419.57     14.19 o 
   3   8   8      190.93      190.86      8.88 o 
   4   8   8        6.17        7.80      5.30 o 
   5   8   8      219.76      190.64     15.76 o 
   6   8   8      310.33      315.29     21.06 o 
   7   8   8      311.26      295.48     21.06 o 
  -5   9   8        8.51       10.61      9.98 o 
  -4   9   8      163.72      215.13     18.10 o 
  -3   9   8      448.55      512.49     26.68 o 
  -2   9   8      467.18      437.76     23.71 o 
  -1   9   8        3.15        4.68      6.71 o 
   0   9   8        5.15        3.28      6.71 o 
   1   9   8      370.46      342.28     20.28 o 
   2   9   8      877.18      821.34     33.93 o 
   3   9   8      690.89      642.91     29.80 o 
   4   9   8      221.73      265.84     17.78 o 
   5   9   8      949.26      768.49     35.41 o 
   6   9   8       29.89       27.30      7.80 o 
   7   9   8       15.95       26.99      9.20 o 
  -5  10   8       17.58       12.32      9.52 o 
  -4  10   8       29.65       43.21     11.54 o 
  -3  10   8      107.84      114.20     13.73 o 
  -2  10   8      471.92      403.28     23.56 o 
  -1  10   8     1196.84     1100.95     45.55 o 
   0  10   8      382.44      368.02     22.47 o 
   1  10   8      484.42      479.72     25.43 o 
   2  10   8       42.03       49.19      6.02 o 
   3  10   8       83.09       65.06      9.98 o 
   4  10   8      338.47      298.44     19.50 o 
   5  10   8      337.63      295.01     20.12 o 
   6  10   8      291.51      255.07     19.50 o 
  -4  11   8       55.62       48.21     11.86 o 
  -3  11   8        0.27       -2.96      6.55 o 
  -2  11   8        6.14        6.55      8.42 o 
  -1  11   8       71.66       58.35     11.08 o 
   0  11   8      818.69      839.79     38.22 o 
   1  11   8     1124.95     1132.77     47.27 o 
   2  11   8      498.24      480.82     26.52 o 
   3  11   8      824.33      691.58     33.39 o 
   4  11   8      221.72      169.11     16.07 o 
   5  11   8        0.22        9.67      6.71 o 
   6  11   8       23.36       11.08      7.49 o 
  -4  12   8        4.02        2.81      9.36 o 
  -3  12   8        8.45        4.84      7.49 o 
  -2  12   8      611.91      573.80     30.73 o 
  -1  12   8      109.33      107.33     14.51 o 
   0  12   8      120.16       99.69     14.04 o 
   1  12   8       28.35       24.81      9.36 o 
   2  12   8      107.02       97.97     13.42 o 
   3  12   8      326.83      327.15     21.84 o 
   4  12   8      284.64      276.45     20.12 o 
   5  12   8      216.75      193.76     18.10 o 
  -3  13   8        1.62       -6.86      7.64 o 
  -2  13   8       24.65       31.36     10.61 o 
  -1  13   8      162.11      164.28     17.63 o 
   0  13   8      679.48      660.22     34.63 o 
   1  13   8      109.39      115.60     14.51 o 
   2  13   8       46.42       43.06     10.76 o 
   3  13   8       38.88       67.86     11.70 o 
   4  13   8       14.27       17.47      8.42 o 
   5  13   8       35.77       48.83     11.39 o 
  -2  14   8        1.94        7.80      8.42 o 
  -1  14   8       63.70       68.02     13.57 o 
   0  14   8       10.60        5.77      9.52 o 
   1  14   8       36.71       34.48     10.76 o 
   2  14   8      162.84      142.44     16.69 o 
   3  14   8      215.88      195.17     18.56 o 
   4  14   8       13.48       16.07      8.74 o 
   0  15   8       94.33      102.34     16.07 o 
   1  15   8       80.35       71.14     13.57 o 
   2  15   8       10.66       24.81     11.08 o 
  -1 -13   9        6.23       -0.16      6.08 o 
   0 -13   9        0.02        5.15      6.24 o 
   1 -13   9       17.37       15.29      7.80 o 
  -4 -12   9       11.59       11.08      7.80 o 
  -3 -12   9        0.77       -0.94      6.08 o 
  -1 -12   9       50.63       51.79      9.36 o 
   0 -12   9       19.90       -2.03      4.99 o 
   1 -12   9       11.79        9.52      6.86 o 
   2 -12   9        5.06        2.03      4.99 o 
  -4 -11   9        0.54        0.78      6.40 o 
  -3 -11   9        0.04        4.37      6.24 o 
  -2 -11   9       69.83       67.45      7.64 o 
  -1 -11   9        4.12        6.71      6.40 o 
   0 -11   9       62.70       66.93      9.83 o 
   1 -11   9       44.80       49.14      8.89 o 
   2 -11   9        3.88        7.49      6.08 o 
   3 -11   9        0.70        8.11      6.24 o 
  -5 -10   9        0.04        1.09      6.71 o 
  -4 -10   9        1.58        0.94      5.77 o 
  -3 -10   9       48.93       43.21      9.20 o 
  -2 -10   9       74.20       68.96      6.88 o 
  -1 -10   9      944.59      880.04     36.51 o 
   0 -10   9       47.23       38.38      7.80 o 
   1 -10   9       24.54       13.26      6.40 o 
   2 -10   9        2.00        4.84      4.68 o 
   3 -10   9       27.90       27.46      8.11 o 
   4 -10   9       12.63        9.36      7.64 o 
  -6  -9   9        1.93        4.52      7.18 o 
  -5  -9   9        0.50       -7.96      5.62 o 
  -4  -9   9        6.65        2.18      5.93 o 
  -3  -9   9      129.32      111.23     12.64 o 
  -2  -9   9       71.36       71.85     10.84 o 
  -1  -9   9      100.49       93.72      7.28 o 
   0  -9   9       49.68       81.44      9.83 o 
   1  -9   9       13.38       19.97      6.55 o 
   2  -9   9       19.84       13.88      6.24 o 
   3  -9   9       17.05       12.01      6.40 o 
   4  -9   9        0.96       -4.37      5.46 o 
   5  -9   9        0.06        5.30      6.71 o 
  -6  -8   9        6.00        5.62      7.18 o 
  -5  -8   9       48.80       43.99     10.92 o 
  -4  -8   9       24.93       38.69      9.83 o 
  -3  -8   9        4.00        5.15      3.60 o 
  -2  -8   9      452.21      450.39     15.98 o 
  -1  -8   9      378.18      381.08     14.12 o 
   0  -8   9       36.66       38.07      7.49 o 
   1  -8   9      250.46      215.45     14.98 o 
   2  -8   9       33.36       42.75      8.11 o 
   3  -8   9       12.25        7.80      5.62 o 
   4  -8   9        2.67        8.58      5.93 o 
   5  -8   9       57.37       59.87      7.37 o 
  -6  -7   9        1.80        2.81      6.55 o 
  -5  -7   9       11.54       23.25      8.74 o 
  -4  -7   9       70.06       75.04     11.23 o 
  -3  -7   9      168.15      154.19      8.79 o 
  -2  -7   9       28.99       34.63      4.89 o 
  -1  -7   9        0.05       -0.65      2.70 o 
   0  -7   9       20.13       16.87      3.73 o 
   1  -7   9      132.01      124.81     11.39 o 
   2  -7   9       26.65       35.57      7.49 o 
   3  -7   9      297.90      317.94     19.19 o 
   4  -7   9       99.56      100.08      8.00 o 
   5  -7   9        8.62        6.96      4.69 o 
   6  -7   9        0.99       -3.78      4.06 o 
  -7  -6   9        7.17        3.12      8.58 o 
  -6  -6   9       19.71       31.05      9.52 o 
  -5  -6   9        5.58        4.84      6.40 o 
  -4  -6   9       18.50       12.95      6.24 o 
  -3  -6   9       71.26       64.52     10.53 o 
  -2  -6   9        0.70       -1.47      2.42 o 
  -1  -6   9      551.68      524.66     16.77 o 
   0  -6   9      484.35      459.81     15.20 o 
   1  -6   9      214.58      209.99     14.04 o 
   2  -6   9        0.50       -3.90      4.21 o 
   3  -6   9        9.63        5.47      3.14 o 
   4  -6   9       28.87       19.56      9.28 o 
   5  -6   9      241.76      238.45     11.97 o 
   6  -6   9       82.79       93.73      8.65 o 
  -7  -5   9        1.73        7.49      7.49 o 
  -6  -5   9       40.64       31.67      9.98 o 
  -5  -5   9        6.64        7.18      6.24 o 
  -4  -5   9       19.07       27.15      7.80 o 
  -3  -5   9       63.19       56.37      5.69 o 
  -2  -5   9       82.56       87.58      7.02 o 
  -1  -5   9      644.80      642.13     26.99 o 
   0  -5   9      221.50      183.00     12.48 o 
   1  -5   9      465.66      435.26     21.37 o 
   2  -5   9       52.36       54.60      8.11 o 
   3  -5   9      167.30      177.19      8.73 o 
   4  -5   9       57.70       55.74      5.99 o 
   5  -5   9       27.09       26.50      5.01 o 
   6  -5   9       20.47       17.09      5.02 o 
  -7  -4   9        1.03       -1.87      6.71 o 
  -6  -4   9        1.29        2.03      5.62 o 
  -5  -4   9        0.81        4.99      5.46 o 
  -4  -4   9       10.07        9.82      3.35 o 
  -3  -4   9      513.58      556.17     24.18 o 
  -2  -4   9      580.23      653.52     27.30 o 
  -1  -4   9       36.07       39.47      6.40 o 
   0  -4   9      184.08      200.47     12.95 o 
   1  -4   9       84.91       81.28      8.89 o 
   2  -4   9      212.94      218.71      8.85 o 
   3  -4   9     1578.52     1426.85     36.09 o 
   4  -4   9      435.91      437.05     15.24 o 
   5  -4   9        7.43        3.41      7.57 o 
   6  -4   9       47.25       63.21      7.17 o 
   7  -4   9        6.98        1.40      6.24 o 
  -7  -3   9       11.38       13.73      7.80 o 
  -6  -3   9       58.79       73.17     11.39 o 
  -5  -3   9      134.62      136.66     13.88 o 
  -4  -3   9       38.29       37.91      4.93 o 
  -3  -3   9        4.47        7.96      4.06 o 
  -2  -3   9      377.20      405.15     19.66 o 
  -1  -3   9        1.10       -0.94      3.28 o 
   0  -3   9      167.59      156.32     11.39 o 
   1  -3   9      611.47      589.40     25.74 o 
   2  -3   9      251.65      226.28      8.77 o 
   3  -3   9       85.79       79.15      5.77 o 
   4  -3   9        8.06        2.62      3.59 o 
   5  -3   9        3.10        7.14      3.58 o 
   6  -3   9      116.87      134.34     21.37 o 
   7  -3   9       29.34       41.81     10.61 o 
  -7  -2   9        8.74        3.43      6.40 o 
  -6  -2   9        0.66        4.84      5.93 o 
  -5  -2   9       47.23       49.14      9.52 o 
  -4  -2   9      164.62      195.32     12.95 o 
  -3  -2   9      344.55      358.51     18.10 o 
  -2  -2   9       37.22       31.20      6.08 o 
  -1  -2   9        0.09       -0.16      3.12 o 
   0  -2   9       29.36       19.81      4.99 o 
   1  -2   9       26.64       27.46      6.08 o 
   2  -2   9      212.03      223.34      8.66 o 
   3  -2   9     1573.11     1523.03     37.72 o 
   4  -2   9      609.64      619.44     19.13 o 
   5  -2   9      137.87      139.60      8.71 o 
   6  -2   9       10.27       12.48      6.55 o 
   7  -2   9        1.03       -7.72      5.15 o 
  -7  -1   9       43.40       67.71     11.39 o 
  -6  -1   9        3.55        5.77      6.24 o 
  -5  -1   9        2.20        4.68      4.37 o 
  -4  -1   9       97.54      105.93      9.67 o 
  -3  -1   9      134.03      123.71     10.45 o 
  -2  -1   9      268.39      295.48     16.07 o 
  -1  -1   9     1358.26     1379.11     48.83 o 
   0  -1   9     1352.86     1331.68     47.43 o 
   1  -1   9      489.03      438.58     12.86 o 
   2  -1   9        0.25       -0.53      1.77 o 
   3  -1   9      104.33      112.58      6.62 o 
   4  -1   9        2.36        0.81      2.60 o 
   5  -1   9     1000.76     1093.85     30.21 o 
   6  -1   9       27.78       33.23      8.74 o 
   7  -1   9      135.27      189.55     17.63 o 
  -7   0   9        1.05       -0.31      6.40 o 
  -6   0   9       30.19       31.36      8.42 o 
  -5   0   9       40.33       37.13      7.18 o 
  -4   0   9       70.17       74.10      8.27 o 
  -3   0   9       14.54       24.65      5.62 o 
  -2   0   9        3.79        6.40      4.06 o 
  -1   0   9      129.74      120.44     10.30 o 
   0   0   9      319.12      291.11     15.91 o 
   1   0   9     2148.48     2182.59     50.21 o 
   2   0   9     2955.91     3085.09     69.99 o 
   3   0   9     2117.27     2193.99     51.96 o 
   4   0   9      135.28      139.90      7.99 o 
   5   0   9        6.03        4.75      3.75 o 
   6   0   9       15.73        6.55      6.55 o 
   7   0   9       13.58       11.86      7.80 o 
  -7   1   9        0.21       -8.27      5.93 o 
  -5   1   9       18.38       17.94      5.93 o 
  -4   1   9      186.17      201.72     13.26 o 
  -3   1   9      607.16      638.85     26.99 o 
  -2   1   9      559.89      520.75     22.93 o 
  -1   1   9     1304.65     1364.60     48.52 o 
   0   1   9      338.04      349.81     10.87 o 
   1   1   9       21.13       26.54      4.60 o 
   2   1   9      262.56      281.60     10.84 o 
   3   1   9     1644.38     1627.37     45.40 o 
   4   1   9     2765.01     2985.79     69.32 o 
   5   1   9     1062.72     1121.19     30.70 o 
   6   1   9      206.96      241.50     17.78 o 
   7   1   9       56.29       79.41     12.17 o 
  -7   2   9       18.49       16.69      8.89 o 
  -5   2   9       19.17       18.25      6.55 o 
  -4   2   9       67.64       70.98      8.89 o 
  -3   2   9      130.94      148.52     11.23 o 
  -2   2   9     1255.53     1173.80     42.75 o 
  -1   2   9      778.08      722.06     19.15 o 
   0   2   9     1513.91     1486.79     35.53 o 
   1   2   9     1449.48     1476.06     42.51 o 
   2   2   9     2125.22     2297.18     53.45 o 
   3   2   9      158.47      156.70      7.77 o 
   4   2   9      144.09      154.89      8.33 o 
   5   2   9      374.07      384.71     21.69 o 
   6   2   9      412.78      457.41     25.43 o 
   7   2   9      266.34      293.14     20.91 o 
  -7   3   9        7.50        4.21      7.80 o 
  -6   3   9       27.22       33.54      8.74 o 
  -5   3   9       69.69       92.98     11.39 o 
  -4   3   9      332.33      384.87     20.28 o 
  -3   3   9      617.17      613.42     26.99 o 
  -2   3   9      562.22      547.80     16.22 o 
  -1   3   9      431.18      396.62     12.65 o 
   0   3   9       43.34       45.35      3.90 o 
   1   3   9     1377.55     1327.79     49.84 o 
   2   3   9     1205.81     1273.50     31.77 o 
   3   3   9      476.91      514.26     16.11 o 
   4   3   9      213.49      195.22      9.21 o 
   5   3   9      813.13      844.78     36.19 o 
   6   3   9       65.57       65.99     10.61 o 
   7   3   9       76.09       72.08     11.86 o 
  -6   4   9        4.50        5.93      8.11 o 
  -5   4   9        1.83        2.96      6.86 o 
  -4   4   9       99.16      110.45     11.86 o 
  -3   4   9     1260.37     1218.58     31.76 o 
  -2   4   9       30.27       35.33      4.33 o 
  -1   4   9     1594.45     1457.21     35.84 o 
   0   4   9      644.54      600.25     17.18 o 
   1   4   9      123.74      133.17      6.55 o 
   2   4   9      166.87      172.69      9.59 o 
   3   4   9        8.22        8.28      2.92 o 
   4   4   9     1443.55     1402.82     50.31 o 
   5   4   9      394.70      386.43     21.22 o 
   6   4   9      362.83      335.73     20.91 o 
   7   4   9      375.27      397.82     24.65 o 
  -6   5   9       11.33       17.63      9.83 o 
  -3   5   9      123.34      138.44      8.82 o 
  -2   5   9       14.86       19.10      5.07 o 
  -1   5   9      331.39      317.34     11.80 o 
   0   5   9      167.07      142.47     14.74 o 
   1   5   9     2642.93     2336.76     54.22 o 
   2   5   9     1856.58     1694.30     41.09 o 
   3   5   9      850.41      813.94     29.33 o 
   4   5   9      203.88      207.49      9.64 o 
   5   5   9       10.70        6.40      5.30 o 
   6   5   9       43.20       58.19      9.83 o 
   7   5   9       44.07       50.23     10.76 o 
  -4   6   9      148.63      154.76     13.88 o 
  -3   6   9       22.02       24.65      7.18 o 
  -2   6   9      877.64      793.77     32.29 o 
  -1   6   9      341.16      334.68     12.85 o 
   0   6   9      195.01      181.22      8.77 o 
   1   6   9      198.09      167.00      9.98 o 
   2   6   9      305.41      305.04     11.19 o 
   3   6   9      369.37      365.88     13.04 o 
   4   6   9      553.40      507.49     24.49 o 
   5   6   9     1236.35     1046.19     43.21 o 
   6   6   9      393.32      340.41     21.22 o 
   7   6   9        1.91        3.59      6.71 o 
  -4   7   9       17.71       13.10      7.33 o 
  -3   7   9       57.98       48.36      8.89 o 
  -2   7   9      194.07      205.31     14.66 o 
  -1   7   9      550.76      559.13     25.90 o 
   0   7   9     2627.65     2510.82     59.34 o 
   1   7   9      826.26      757.74     21.72 o 
   2   7   9      804.81      685.90     19.94 o 
   3   7   9       77.30       72.30      5.88 o 
   4   7   9       39.94       41.81      7.64 o 
   5   7   9      611.92      534.17     26.68 o 
   6   7   9      401.49      407.65     24.03 o 
   7   7   9      202.20      234.79     18.56 o 
  -5   8   9       33.65       39.63     10.76 o 
  -4   8   9      252.09      290.49     19.97 o 
  -3   8   9      804.55      879.26     37.44 o 
  -2   8   9       31.60       28.24      8.58 o 
  -1   8   9       41.54       36.66      8.11 o 
   0   8   9        0.18        0.29      3.56 o 
   1   8   9      407.28      340.78     18.88 o 
   2   8   9      740.25      791.06     22.57 o 
   3   8   9      695.30      684.00     20.40 o 
   4   8   9     1392.44     1018.57     41.65 o 
   5   8   9      142.09      104.06     12.01 o 
   6   8   9       54.05       48.83      9.98 o 
   7   8   9        7.64       10.92      7.02 o 
  -5   9   9       16.81       17.00     10.76 o 
  -4   9   9       20.26       23.56     10.14 o 
  -3   9   9      307.28      325.59     21.06 o 
  -2   9   9       12.67       11.08      7.49 o 
  -1   9   9      281.22      291.58     19.34 o 
   0   9   9      869.49      861.16     37.44 o 
   1   9   9      147.18      150.34      8.95 o 
   2   9   9       24.20       21.27      4.42 o 
   3   9   9      104.16      102.97     11.23 o 
   4   9   9     1154.68     1006.41     42.12 o 
   5   9   9      672.80      605.62     30.11 o 
   6   9   9      129.88      158.19     15.76 o 
  -5  10   9       85.32       78.78     16.22 o 
  -4  10   9       73.90       91.73     13.42 o 
  -3  10   9       85.84       74.88     12.01 o 
  -2  10   9       23.13       41.97     10.14 o 
  -1  10   9      327.10      344.62     22.00 o 
   0  10   9      232.81      201.87     17.32 o 
   1  10   9      571.36      533.11     18.20 o 
   2  10   9      739.95      719.96     46.57 o 
   3  10   9     1141.79      923.57     39.63 o 
   4  10   9       72.12       80.97     11.39 o 
   5  10   9        0.00       -1.72      5.46 o 
   6  10   9       24.70       16.69      7.64 o 
  -4  11   9        0.09       -9.20      8.42 o 
  -3  11   9       19.29       35.73     10.76 o 
  -2  11   9       99.39      107.80     14.04 o 
  -1  11   9      653.84      627.15     32.14 o 
   0  11   9      213.21      246.80     19.50 o 
   1  11   9       43.36       48.05      9.83 o 
   2  11   9      282.03      291.11     18.49 o 
   3  11   9      406.89      384.40     22.78 o 
   4  11   9      380.96      360.69     22.47 o 
   5  11   9      144.05      135.57     14.82 o 
  -3  12   9       16.48       15.60     10.14 o 
  -2  12   9        2.53        6.08      8.42 o 
  -1  12   9      125.29      130.42     15.76 o 
   0  12   9      606.31      634.17     33.07 o 
   1  12   9      454.75      418.57     25.12 o 
   2  12   9      237.60      215.26     11.85 o 
   3  12   9       16.38        9.67      7.33 o 
   4  12   9       13.58       -0.31      6.08 o 
   5  12   9       57.08       55.38     11.23 o 
  -2  13   9       75.61       45.87     11.70 o 
  -1  13   9       22.93       17.94     10.14 o 
   0  13   9        4.90       12.64      9.05 o 
   1  13   9       52.37       60.53     11.54 o 
   2  13   9      359.62      386.90     25.27 o 
   3  13   9      568.50      552.42     30.58 o 
   4  13   9       22.86       10.61      8.27 o 
  -1  14   9       47.87       37.29     12.01 o 
   0  14   9       89.67      108.58     15.29 o 
   1  14   9       52.29       50.86     11.70 o 
   2  14   9        5.87        9.20      8.89 o 
   3  14   9       15.41       14.66      8.58 o 
  -3 -12  10       14.02       13.57      8.89 o 
  -1 -12  10       57.83       41.03      9.05 o 
   0 -12  10       19.41       18.41      7.49 o 
   1 -12  10        0.16       -3.12      5.62 o 
   2 -12  10        0.49        0.31      6.40 o 
  -4 -11  10        0.03       -1.40      6.86 o 
  -3 -11  10        1.14       -8.27      5.62 o 
  -2 -11  10       45.75       47.84      6.77 o 
  -1 -11  10      199.05      144.62     13.88 o 
   0 -11  10       10.57       12.95      6.71 o 
   1 -11  10        0.30       -0.47      5.46 o 
   2 -11  10       17.24       27.61      8.42 o 
   3 -11  10        2.23        8.74      6.86 o 
  -4 -10  10       10.70       -2.34      6.71 o 
  -3 -10  10       35.38       26.68      8.58 o 
  -2 -10  10      208.87      209.12     11.36 o 
  -1 -10  10      150.19      148.21     13.88 o 
   0 -10  10       71.08       60.53      9.83 o 
   1 -10  10        8.50       12.01      5.77 o 
   2 -10  10       29.90       21.22      7.64 o 
   3 -10  10        8.11        9.05      7.18 o 
   4 -10  10        8.64        9.05      7.96 o 
  -5  -9  10        6.86       11.23      7.64 o 
  -4  -9  10        7.03        4.21      7.33 o 
  -3  -9  10       12.71       13.88      8.11 o 
  -2  -9  10      257.25      253.12     12.17 o 
  -1  -9  10        9.12        8.34      4.60 o 
   0  -9  10       23.57        8.74      5.93 o 
   1  -9  10        1.09       -0.94      4.84 o 
   2  -9  10       31.70       40.72      8.58 o 
   3  -9  10       14.34       29.49      8.42 o 
   4  -9  10        0.05        2.03      7.33 o 
  -5  -8  10       13.04        3.59      7.80 o 
  -4  -8  10      118.26      153.67     15.91 o 
  -3  -8  10      148.35      171.36     10.31 o 
  -2  -8  10       87.78       83.35      7.33 o 
  -1  -8  10        0.06        0.62      3.20 o 
   0  -8  10       19.43       11.86      5.77 o 
   1  -8  10       55.79       57.10      8.89 o 
   2  -8  10      200.12      165.37     14.51 o 
   3  -8  10       26.97       24.49      7.80 o 
   4  -8  10       71.05       64.90     10.76 o 
   5  -8  10        7.36        5.15      6.71 o 
  -6  -7  10        4.03        0.78      7.64 o 
  -5  -7  10        0.14        5.77      6.86 o 
  -4  -7  10       11.00       11.39      7.18 o 
  -3  -7  10       16.31       12.82      4.08 o 
  -2  -7  10        5.85        5.32      3.75 o 
  -1  -7  10       34.00       44.55      5.49 o 
   0  -7  10       11.22       11.31      7.96 o 
   1  -7  10        2.34       -2.96      3.74 o 
   2  -7  10        1.03        8.74      5.15 o 
   3  -7  10       17.79        7.64      6.24 o 
   4  -7  10       37.35       30.11      8.74 o 
   5  -7  10      180.03      129.95     14.20 o 
  -6  -6  10       17.16       25.59      9.52 o 
  -5  -6  10       30.24       43.53     10.45 o 
  -4  -6  10       40.88       47.89      9.83 o 
  -3  -6  10       22.15       33.39      9.36 o 
  -2  -6  10       80.16       81.69      7.00 o 
  -1  -6  10        0.91        2.42      3.09 o 
   0  -6  10        8.57        4.18      3.24 o 
   1  -6  10      157.70      190.95     13.88 o 
   2  -6  10      130.58      136.51     12.95 o 
   3  -6  10      114.03      103.28     11.54 o 
   4  -6  10        6.50       19.50      7.80 o 
   5  -6  10        0.00        5.62      6.40 o 
   6  -6  10        1.54        2.12      4.49 o 
  -6  -5  10        0.49       -2.18      5.93 o 
  -5  -5  10       24.06       11.08      6.55 o 
  -4  -5  10       47.52       41.03      9.36 o 
  -3  -5  10       51.32       48.71      5.92 o 
  -2  -5  10      410.76      397.83     14.83 o 
  -1  -5  10       45.83       55.23      8.11 o 
   0  -5  10        0.09        6.08      4.21 o 
   1  -5  10        5.37       -0.47      4.21 o 
   2  -5  10       18.78        4.84      4.99 o 
   3  -5  10        5.31        8.89      6.24 o 
   4  -5  10      630.82      579.10     28.24 o 
   5  -5  10        0.19        5.37      3.86 o 
   6  -5  10        6.69       11.94      6.40 o 
  -7  -4  10        0.70        0.47      7.49 o 
  -6  -4  10       14.32        4.37      7.02 o 
  -5  -4  10       63.63       88.46     12.48 o 
  -4  -4  10       25.82       30.74      5.31 o 
  -3  -4  10      113.40      106.71     10.14 o 
  -2  -4  10       74.77       73.95      9.05 o 
  -1  -4  10      206.36      191.11     13.42 o 
   0  -4  10      300.91      292.36     17.00 o 
   1  -4  10      482.78      511.86     24.49 o 
   2  -4  10      607.83      619.35     28.39 o 
   3  -4  10       13.73       14.98      6.24 o 
   4  -4  10       25.45       24.20      5.23 o 
   5  -4  10        0.16        1.31      3.46 o 
   6  -4  10       15.93       14.92      5.01 o 
  -7  -3  10        0.01        7.49      7.33 o 
  -6  -3  10        4.00       -0.31      5.30 o 
  -5  -3  10      125.55       98.28     12.48 o 
  -4  -3  10       80.49       81.12      9.36 o 
  -3  -3  10      118.71      133.70     11.23 o 
  -2  -3  10       54.75       52.89      7.80 o 
  -1  -3  10       19.06       14.66      5.15 o 
   0  -3  10      209.15      231.67     14.98 o 
   1  -3  10      966.12     1028.09     40.25 o 
   2  -3  10      668.80      666.15     29.64 o 
   3  -3  10      662.09      681.60     30.58 o 
   4  -3  10      113.03      107.12      7.44 o 
   5  -3  10       48.12       58.73      6.62 o 
   6  -3  10        0.21        7.50      4.45 o 
   7  -3  10        8.97       -3.43      7.33 o 
  -7  -2  10       36.21       24.96      8.89 o 
  -6  -2  10        5.56        1.72      5.77 o 
  -5  -2  10        5.03       -0.62      4.68 o 
  -4  -2  10        1.10       -4.68      4.52 o 
  -3  -2  10       95.74       97.97      9.83 o 
  -2  -2  10      437.27      521.69     23.71 o 
  -1  -2  10      506.80      563.66     25.43 o 
   0  -2  10      390.94      409.68     20.59 o 
   1  -2  10      405.83      442.91     22.15 o 
   2  -2  10       68.94       76.44      9.52 o 
   3  -2  10      110.75      113.27     15.99 o 
   4  -2  10      868.89      855.76     24.68 o 
   5  -2  10      200.77      225.94     11.14 o 
   6  -2  10       50.95       82.22     11.08 o 
   7  -2  10      119.37      135.26     15.60 o 
  -7  -1  10        5.82       13.26      7.80 o 
  -6  -1  10       28.20       25.27      8.58 o 
  -5  -1  10      108.41      127.46     12.01 o 
  -4  -1  10       79.56       85.34      9.98 o 
  -3  -1  10       25.79       16.38      5.62 o 
  -2  -1  10        9.94        9.36      5.15 o 
  -1  -1  10       54.84       73.32      8.74 o 
   0  -1  10      504.27      590.96     26.05 o 
   1  -1  10     1585.68     1585.35     56.32 o 
   2  -1  10      641.75      658.66     28.71 o 
   3  -1  10       62.07       66.50      5.51 o 
   4  -1  10       29.79       42.32      6.47 o 
   5  -1  10       42.62       52.43      6.23 o 
   6  -1  10       83.09      111.23     13.26 o 
   7  -1  10       24.36       36.82     10.30 o 
  -7   0  10        1.08       -4.06      6.08 o 
  -6   0  10        9.21        4.52      6.86 o 
  -5   0  10       16.71       12.95      6.08 o 
  -4   0  10       22.47       18.88      6.24 o 
  -3   0  10      255.17      300.31     17.32 o 
  -2   0  10     1156.09     1272.55     47.11 o 
  -1   0  10      335.40      327.93     17.78 o 
   0   0  10       53.89       56.47      7.96 o 
   1   0  10        8.71       11.39      5.30 o 
   2   0  10      509.63      522.16     15.93 o 
   3   0  10      257.70      283.52     11.24 o 
   4   0  10       16.40       20.90      4.19 o 
   5   0  10      104.44      120.37      8.44 o 
   6   0  10       56.97       92.04     12.48 o 
   7   0  10       35.68       54.45     11.70 o 
  -7   1  10       10.45        8.89      7.80 o 
  -5   1  10        6.67       10.45      5.30 o 
  -4   1  10        5.44       10.14      4.99 o 
  -3   1  10        3.88       11.39      5.62 o 
  -2   1  10      739.00      762.41     31.51 o 
  -1   1  10      799.98      864.44     34.48 o 
   0   1  10     2179.39     2233.87     75.04 o 
   1   1  10     1491.59     1504.54     53.35 o 
   2   1  10      532.11      540.11     32.68 o 
   3   1  10        0.33        4.03      2.86 o 
   4   1  10      352.65      358.78     13.73 o 
   5   1  10       31.01       33.34     11.15 o 
   6   1  10      266.18      284.71     19.50 o 
   7   1  10      239.25      308.27     22.15 o 
  -7   2  10        1.75       -0.62      7.49 o 
  -5   2  10       17.83       29.95      7.49 o 
  -4   2  10      103.26      108.89     11.08 o 
  -3   2  10      528.35      554.92     25.43 o 
  -2   2  10      311.88      311.24     17.16 o 
  -1   2  10      262.16      247.90     14.82 o 
   0   2  10      243.23      239.63     14.82 o 
   1   2  10     2333.87     2370.51     54.87 o 
   2   2  10      427.30      468.50     14.86 o 
   3   2  10      311.55      300.56     11.51 o 
   4   2  10     1772.67     1741.67     43.62 o 
   5   2  10      310.93      334.79     20.12 o 
   6   2  10        5.73        2.03      6.24 o 
   7   2  10       65.52       60.37     11.23 o 
  -6   3  10        6.18        4.68      6.40 o 
  -5   3  10        4.58       -1.87      6.08 o 
  -4   3  10        0.76       -1.87      4.84 o 
  -3   3  10      433.44      464.90     22.78 o 
  -2   3  10      519.32      554.92     25.12 o 
  -1   3  10      398.19      390.49     19.66 o 
   0   3  10      737.02      716.49     19.70 o 
   1   3  10      277.65      288.68     11.86 o 
   2   3  10       38.85       36.84      4.38 o 
   3   3  10       28.09       21.17      4.02 o 
   4   3  10     3100.81     3269.72     75.82 o 
   5   3  10     1567.43     1710.47     63.18 o 
   6   3  10      367.23      436.04     24.96 o 
   7   3  10       90.04      134.48     15.60 o 
  -6   4  10       20.19       26.99      9.20 o 
  -5   4  10      156.31      143.53     14.51 o 
  -4   4  10      370.87      420.91     22.62 o 
  -3   4  10       62.23       57.25      9.05 o 
  -2   4  10        4.32        1.56      4.37 o 
  -1   4  10      267.18      266.88     17.24 o 
   0   4  10      390.49      398.17     13.03 o 
   1   4  10      688.22      746.79     20.83 o 
   2   4  10      224.37      285.23     22.15 o 
   3   4  10     1672.54     1520.19     69.03 o 
   4   4  10       96.85       97.90      7.17 o 
   5   4  10        0.03       -2.96      4.68 o 
   6   4  10      223.08      248.99     18.41 o 
   7   4  10      135.97      203.28     18.25 o 
  -6   5  10        0.20       -2.50      8.42 o 
  -5   5  10       53.51       76.44     12.48 o 
  -4   5  10      105.63      118.41     13.10 o 
  -3   5  10      200.29      228.86     15.91 o 
  -2   5  10      492.82      451.49     22.47 o 
  -1   5  10      281.29      267.87     12.32 o 
   0   5  10      123.50      127.51      7.31 o 
   1   5  10       11.55        8.68      3.00 o 
   2   5  10      528.90      550.20     16.99 o 
   3   5  10     1412.22     1415.02     65.60 o 
   4   5  10      284.99      335.41     13.04 o 
   5   5  10      995.69      988.78     41.34 o 
   6   5  10       32.39       39.16      8.89 o 
   7   5  10        5.92        7.64      7.33 o 
  -6   6  10       39.40       38.22     13.88 o 
  -5   6  10       22.83       21.53     10.45 o 
  -4   6  10        0.07        0.31      6.71 o 
  -3   6  10      220.86      205.46     15.76 o 
  -2   6  10      100.84       91.83     24.26 o 
  -1   6  10      662.46      644.93     19.80 o 
   0   6  10     1916.01     1766.79     43.19 o 
   1   6  10      921.09      883.17     39.86 o 
   2   6  10      222.22      208.73      9.32 o 
   3   6  10       55.31       52.29      5.46 o 
   4   6  10       54.12       60.06      8.74 o 
   5   6  10      186.98      164.74     14.66 o 
   6   6  10      170.94      180.97     15.91 o 
   7   6  10      194.37      249.77     19.34 o 
  -3   7  10      351.27      368.18     20.75 o 
  -2   7  10      127.81      122.60      8.59 o 
  -1   7  10       11.95       19.69      4.62 o 
   0   7  10      130.15      135.02     21.53 o 
   1   7  10      508.81      480.45     15.83 o 
   2   7  10     1058.81      972.60     26.52 o 
   3   7  10      260.85      323.28     12.50 o 
   4   7  10     1753.07     1448.22     54.60 o 
   5   7  10       96.58       93.60     11.54 o 
   6   7  10        0.94        4.37      5.93 o 
   7   7  10       15.24       17.47      8.11 o 
  -3   8  10       51.91       26.37      8.89 o 
  -2   8  10      550.90      551.33     27.30 o 
  -1   8  10       81.20       75.51      8.27 o 
   0   8  10      343.63      326.41     20.28 o 
   1   8  10      133.19      145.12      8.71 o 
   2   8  10        6.36        8.80      5.15 o 
   3   8  10      295.22      252.78     11.07 o 
   4   8  10      468.19      422.00     23.09 o 
   5   8  10      842.69      648.68     31.05 o 
   6   8  10      401.72      387.37     23.71 o 
  -3   9  10        6.25        7.80      8.27 o 
  -2   9  10        7.41       -2.50      6.55 o 
  -1   9  10      229.17      207.18     16.69 o 
   0   9  10      725.83      711.02     28.86 o 
   1   9  10      382.32      389.96     14.75 o 
   2   9  10      470.30      415.52     26.13 o 
   3   9  10     1447.33     1171.62     46.80 o 
   4   9  10       96.68       90.80     11.39 o 
   5   9  10       23.42       20.12      7.33 o 
   6   9  10       71.68       84.40     12.64 o 
  -4  10  10      105.07       82.37     13.73 o 
  -3  10  10      432.17      359.75     23.40 o 
  -2  10  10       93.94       94.85     13.10 o 
  -1  10  10       82.39       92.82     12.95 o 
   0  10  10       82.16       78.96      7.77 o 
   1  10  10        2.44        3.60      4.35 o 
   2  10  10      478.98      414.46     15.48 o 
   3  10  10      490.58      423.09     23.56 o 
   4  10  10      449.82      373.64     22.31 o 
   5  10  10      278.58      276.76     19.34 o 
  -3  11  10       25.12       25.74     10.61 o 
  -2  11  10      192.66      158.50     16.85 o 
  -1  11  10      482.69      491.42     28.24 o 
   0  11  10      484.99      477.70     26.83 o 
   1  11  10      642.38      585.40     20.46 o 
   2  11  10      125.10      109.53     17.55 o 
   3  11  10       10.36       15.29      6.71 o 
   4  11  10       21.62       20.44      7.64 o 
   5  11  10      104.02       80.34     12.64 o 
  -3  12  10       32.90       34.01     11.39 o 
  -2  12  10       88.39       75.98     13.57 o 
  -1  12  10        0.07       -3.28      8.11 o 
   0  12  10       96.22       85.02     12.79 o 
   1  12  10      105.56      104.45     14.27 o 
   2  12  10      348.21      327.60     21.53 o 
   3  12  10      410.48      321.53     21.53 o 
   4  12  10      217.30      194.70     17.47 o 
  -1  13  10       31.57       22.78     10.61 o 
   0  13  10      100.67      124.03     15.13 o 
   1  13  10       70.21       68.68      8.28 o 
   2  13  10        8.42        6.08      6.55 o 
   3  13  10       41.92       18.88      7.80 o 
   1  14  10      147.93      151.33     17.78 o 
  -1 -12  11        0.02        1.09      6.08 o 
   0 -12  11       18.50       15.44      7.96 o 
  -3 -11  11        2.35        4.84      6.71 o 
  -2 -11  11       37.56       30.89      9.05 o 
  -1 -11  11       12.78       10.76      7.64 o 
   0 -11  11        5.18        7.96      6.24 o 
   1 -11  11        2.90       -5.93      5.46 o 
   2 -11  11        5.92       -0.31      5.30 o 
  -4 -10  11        8.76        5.46      7.96 o 
  -3 -10  11      344.89      341.34     23.09 o 
  -2 -10  11       10.62       15.17      5.24 o 
  -1 -10  11        0.28        4.37      6.24 o 
   0 -10  11       17.64       12.32      7.02 o 
   1 -10  11        9.73        6.40      6.55 o 
   2 -10  11        3.21       -1.72      5.46 o 
   3 -10  11       16.76       20.28      8.42 o 
  -4  -9  11       16.75       18.25      9.05 o 
  -3  -9  11       53.55       62.09     11.54 o 
  -2  -9  11       32.02       36.45      6.17 o 
  -1  -9  11       12.60        7.64      6.08 o 
   0  -9  11       37.64       45.55      8.74 o 
   1  -9  11        6.21       12.01      6.71 o 
   2  -9  11        5.27       -0.94      5.62 o 
   3  -9  11        3.84        7.80      7.18 o 
   4  -9  11       14.83        9.52      7.33 o 
  -5  -8  11        0.19       -2.65      7.02 o 
  -4  -8  11      101.01       96.88     13.88 o 
  -3  -8  11       79.27       80.45      9.83 o 
  -2  -8  11        1.11        1.64      3.64 o 
  -1  -8  11       24.40       27.83      5.93 o 
   0  -8  11       81.17       95.16     11.54 o 
   1  -8  11       29.23       27.15      7.80 o 
   2  -8  11        8.07        7.64      5.77 o 
   3  -8  11       53.46       43.68      9.67 o 
   4  -8  11        5.27        0.78      7.33 o 
  -5  -7  11       12.39       20.12      9.20 o 
  -4  -7  11        0.10        1.25      6.24 o 
  -3  -7  11        6.82        4.99      4.14 o 
  -2  -7  11        1.07        5.77      3.64 o 
  -1  -7  11       10.79       15.43      4.41 o 
   0  -7  11      151.18      137.29     13.10 o 
   1  -7  11       71.89       86.12     10.92 o 
   2  -7  11       42.71       49.45      9.52 o 
   3  -7  11       80.81       79.88     11.54 o 
   4  -7  11        0.09        5.77      6.71 o 
   5  -7  11        0.30        3.43      6.71 o 
  -6  -6  11        5.26       12.95      9.05 o 
  -5  -6  11        0.22        2.18      6.08 o 
  -4  -6  11        0.25       -1.25      5.30 o 
  -3  -6  11      215.73      224.20     11.54 o 
  -2  -6  11      125.96      144.71      9.37 o 
  -1  -6  11        8.87        4.82      5.85 o 
   0  -6  11       26.52       27.02      5.09 o 
   1  -6  11      187.54      191.89     15.13 o 
   2  -6  11      170.05      152.73     14.20 o 
   3  -6  11      631.78      606.40     30.11 o 
   4  -6  11       59.34       72.08     11.39 o 
   5  -6  11       16.21       13.88      7.64 o 
  -6  -5  11        4.91        4.99      6.71 o 
  -5  -5  11        6.63        4.99      6.71 o 
  -4  -5  11        4.19        9.36      6.71 o 
  -3  -5  11      133.38      150.75      9.70 o 
  -2  -5  11        4.29        5.30      4.84 o 
  -1  -5  11      100.24      118.25     11.54 o 
   0  -5  11      179.28      232.45     15.91 o 
   1  -5  11       85.31       74.26      9.98 o 
   2  -5  11        1.82        3.74      5.62 o 
   3  -5  11        3.53       -3.12      5.15 o 
   4  -5  11       96.04       85.49     11.70 o 
   5  -5  11        8.86       12.32      8.11 o 
   6  -5  11       52.92       54.13     10.92 o 
  -6  -4  11        0.81        0.62      6.08 o 
  -5  -4  11       47.64       45.24     10.14 o 
  -4  -4  11      110.65      111.92      8.77 o 
  -3  -4  11       56.74       55.07      8.42 o 
  -2  -4  11       29.40       34.48      7.33 o 
  -1  -4  11        8.00       11.86      5.62 o 
   0  -4  11      130.37      124.96     12.17 o 
   1  -4  11      333.89      297.51     18.25 o 
   2  -4  11      384.59      353.51     20.75 o 
   3  -4  11       15.40       28.08      7.80 o 
   4  -4  11       36.93       39.94      9.05 o 
   5  -4  11        7.66       16.69      7.96 o 
   6  -4  11        0.81        1.25      7.33 o 
  -6  -3  11        6.93       14.04      7.64 o 
  -5  -3  11        0.29       -5.93      4.99 o 
  -4  -3  11       76.94       73.64      9.67 o 
  -3  -3  11        3.86        6.24      5.46 o 
  -2  -3  11       22.18       32.61      7.33 o 
  -1  -3  11      176.66      185.65     14.04 o 
   0  -3  11      369.47      442.59     22.93 o 
   1  -3  11      122.53      121.22     12.17 o 
   2  -3  11      260.27      300.31     18.88 o 
   3  -3  11        0.30       -1.56      4.99 o 
   4  -3  11       50.82       37.44      8.58 o 
   5  -3  11       51.30       54.13      9.98 o 
   6  -3  11       68.17       68.73      7.99 o 
  -6  -2  11       17.07       27.93      9.20 o 
  -5  -2  11       27.13       22.62      7.96 o 
  -4  -2  11        4.96       14.51      6.24 o 
  -3  -2  11        0.22       -6.08      4.06 o 
  -2  -2  11        3.27       -2.81      4.06 o 
  -1  -2  11       14.58       13.26      5.93 o 
   0  -2  11      223.27      213.11     14.82 o 
   1  -2  11      651.87      705.00     31.36 o 
   2  -2  11      532.01      558.04     26.83 o 
   3  -2  11      478.55      509.37     25.74 o 
   4  -2  11       18.67       31.67      8.11 o 
   5  -2  11       17.99       20.56      5.06 o 
   6  -2  11       78.49       98.44     12.64 o 
  -6  -1  11        4.22       -0.16      6.86 o 
  -4  -1  11       76.05       90.33     10.45 o 
  -3  -1  11      212.35      239.00     16.22 o 
  -2  -1  11      331.34      338.22     19.34 o 
  -1  -1  11      167.34      168.80     12.95 o 
   0  -1  11        8.61       14.98      5.62 o 
   1  -1  11        5.07       -0.31      4.68 o 
   2  -1  11       49.07       36.97      7.96 o 
   3  -1  11     2165.28     2274.12     78.32 o 
   4  -1  11        0.95        0.94      5.30 o 
   5  -1  11      372.03      403.08     16.05 o 
   6  -1  11       74.37       97.97     12.32 o 
  -5   0  11        2.28       -4.21      5.46 o 
  -4   0  11        1.74       -0.62      5.15 o 
  -3   0  11        4.66        4.99      5.62 o 
  -2   0  11       54.89       73.48      9.67 o 
  -1   0  11      689.11      696.42     30.11 o 
   0   0  11     1347.94     1448.06     52.73 o 
   1   0  11     1470.19     1684.41     60.06 o 
   2   0  11       46.47       51.48      8.74 o 
   3   0  11      162.24      161.47     13.88 o 
   4   0  11       17.37       22.74      4.54 o 
   5   0  11      112.43      119.32      8.99 o 
   6   0  11      200.30      222.31     17.63 o 
   7   0  11      103.61      113.89     15.29 o 
  -5   1  11       67.39       55.85      9.52 o 
  -4   1  11      195.56      247.74     16.54 o 
  -3   1  11      220.62      225.28     15.76 o 
  -2   1  11       31.72       33.54      7.49 o 
  -1   1  11       11.28       23.09      6.71 o 
   0   1  11      112.47      109.99     10.76 o 
   1   1  11     1033.27     1077.86     41.50 o 
   2   1  11     2267.70     2614.38     87.68 o 
   3   1  11     1066.92     1131.32     30.31 o 
   4   1  11      163.17      190.06      9.99 o 
   5   1  11      111.27      116.93      8.99 o 
   6   1  11        0.12       10.92      6.40 o 
   7   1  11       45.83       51.95     11.39 o 
  -5   2  11        7.26        6.40      6.71 o 
  -4   2  11      312.88      283.31     17.94 o 
  -3   2  11        4.26       18.10      6.71 o 
  -2   2  11      529.17      471.14     23.40 o 
  -1   2  11      957.83      974.42     38.85 o 
   0   2  11      633.22      696.42     30.42 o 
   1   2  11       42.13       42.90      7.64 o 
   2   2  11      108.30      107.80     10.76 o 
   3   2  11      718.66      770.50     22.54 o 
   4   2  11      443.29      502.59     17.48 o 
   5   2  11      609.48      594.23     28.86 o 
   6   2  11      190.07      202.97     17.32 o 
   7   2  11       13.73       32.14      9.83 o 
  -5   3  11       70.97       63.50     10.61 o 
  -4   3  11      139.65      148.52     13.57 o 
  -3   3  11      156.65      146.18     13.10 o 
  -2   3  11       31.04       32.29      7.02 o 
  -1   3  11      578.02      535.11     24.96 o 
   0   3  11      390.88      388.46     20.44 o 
   1   3  11      244.74      260.22     16.07 o 
   2   3  11        2.51        1.72      2.83 o 
   3   3  11     1147.44     1168.35     31.16 o 
   4   3  11       43.80       55.47      6.55 o 
   5   3  11      152.02      142.75     14.04 o 
   6   3  11       68.73       97.19     12.79 o 
   7   3  11       63.55       81.28     13.26 o 
  -6   4  11        3.43        8.74      8.58 o 
  -5   4  11      141.53      135.88     14.66 o 
  -4   4  11        3.65        2.65      6.08 o 
  -3   4  11      225.46      219.03     15.60 o 
  -2   4  11       83.81       78.16      9.67 o 
  -1   4  11      253.74      233.23     15.44 o 
   0   4  11       93.95       81.44      9.52 o 
   1   4  11       79.00       96.68     15.99 o 
   2   4  11     1621.54     1609.95     39.93 o 
   3   4  11      341.65      381.73     13.89 o 
   4   4  11      611.08      546.62     27.46 o 
   5   4  11     1215.84     1144.16     46.33 o 
   6   4  11      165.61      166.62     16.07 o 
   7   4  11        0.15        8.58      7.49 o 
  -6   5  11       23.84       36.97     11.86 o 
  -5   5  11        1.82       10.14      7.64 o 
  -4   5  11        0.01        2.34      6.55 o 
  -3   5  11       16.19        9.36      6.40 o 
  -2   5  11       92.96       73.95      9.52 o 
  -1   5  11     1279.18     1165.53     44.31 o 
   0   5  11      526.85      485.65     23.40 o 
   1   5  11      698.51      657.17     19.39 o 
   2   5  11      391.53      408.10     15.60 o 
   3   5  11       27.34       35.19      4.96 o 
   4   5  11      187.52      205.01     10.48 o 
   5   5  11      201.94      242.59     16.85 o 
   6   5  11      202.82      233.08     17.94 o 
  -5   6  11        0.12        3.59      8.27 o 
  -4   6  11      303.14      306.40     20.91 o 
  -3   6  11       72.81       82.06     11.08 o 
  -2   6  11        9.71        9.36      6.08 o 
  -1   6  11       10.98       12.48      5.77 o 
   0   6  11       48.25       47.53     10.45 o 
   1   6  11      282.11      280.05     11.07 o 
   2   6  11      656.37      689.82     20.57 o 
   3   6  11     1574.05     1330.76     41.26 o 
   4   6  11      315.31      253.20     16.22 o 
   5   6  11       51.31       47.89      9.20 o 
   6   6  11        5.36        7.18      6.40 o 
  -5   7  11        6.94       -1.56      9.52 o 
  -4   7  11       71.32      100.47     14.20 o 
  -3   7  11       37.70       27.30      8.27 o 
  -2   7  11      577.89      553.67     27.30 o 
  -1   7  11      672.88      634.06     27.54 o 
   0   7  11      291.30      271.23     16.85 o 
   1   7  11       14.14       14.78      3.60 o 
   2   7  11        7.70        4.48      3.30 o 
   3   7  11      640.31      577.51     18.81 o 
   4   7  11      657.16      624.81     29.33 o 
   5   7  11      672.35      693.14     32.92 o 
   6   7  11      225.42      254.14     18.72 o 
  -5   8  11      130.22      216.23     23.25 o 
  -4   8  11        0.16       -3.74      7.80 o 
  -3   8  11       16.70       16.38      8.11 o 
  -2   8  11       54.04       45.09      9.52 o 
  -1   8  11      209.34      210.28     11.16 o 
   0   8  11      189.36      191.12     10.20 o 
   1   8  11      504.82      471.69     16.33 o 
   2   8  11     1701.80     1282.15     34.56 o 
   3   8  11      302.16      250.65     11.52 o 
   4   8  11       49.25       41.19      8.58 o 
   5   8  11       32.29       25.74      7.18 o 
   6   8  11       33.46       23.71      8.58 o 
  -2   9  11      199.58      197.18     11.96 o 
  -1   9  11      166.72      155.04     20.67 o 
   0   9  11       51.38       50.93      6.33 o 
   1   9  11      150.58      137.74      9.98 o 
   2   9  11     1138.65      921.46     26.62 o 
   3   9  11      791.10      752.89     33.54 o 
   4   9  11      190.45      233.70     16.85 o 
   5   9  11      179.12      173.17     15.91 o 
  -2  10  11       50.83       41.03     10.76 o 
  -1  10  11      264.55      257.89     13.39 o 
   0  10  11      308.59      301.85     20.52 o 
   1  10  11      774.07      636.25     25.51 o 
   2  10  11      184.01      188.25     10.53 o 
   3  10  11        2.59        0.78      5.93 o 
   4  10  11       67.14       91.11     12.01 o 
   5  10  11      132.23      170.20     16.07 o 
  -2  11  11       67.22       85.80     13.73 o 
  -1  11  11        0.31       -1.72      7.96 o 
   0  11  11       89.40       79.51      8.27 o 
   1  11  11      308.71      288.50     13.50 o 
   2  11  11      452.00      431.75     19.11 o 
   3  11  11      189.54      165.84     15.44 o 
   4  11  11      182.58      175.04     16.38 o 
  -2  12  11      150.20      137.91     17.16 o 
  -1  12  11      197.52      197.19     19.03 o 
   0  12  11      102.88      101.06     12.25 o 
   1  12  11       16.62       15.86      5.50 o 
   2  12  11        6.68        8.84      4.85 o 
   3  12  11       74.58       85.18     12.01 o 
   0  13  11      240.30      230.14     13.56 o 
   1  13  11      499.58      480.86     19.37 o 
   2  13  11       13.66        1.09      7.18 o 
  -1 -11  12       14.25        2.18      7.33 o 
   0 -11  12        1.49        0.31      6.86 o 
  -3 -10  12       44.66       35.10     11.08 o 
  -2 -10  12        7.15       17.94      7.49 o 
  -1 -10  12        0.23        0.94      6.71 o 
   0 -10  12        0.04       -3.43      5.46 o 
   1 -10  12        0.16       -6.08      5.93 o 
   2 -10  12        0.26        0.62      6.24 o 
  -4  -9  12       40.81       43.68     12.01 o 
  -3  -9  12        0.06        5.30      7.02 o 
  -2  -9  12        4.08       -0.19      4.02 o 
  -1  -9  12        3.90       -0.94      5.77 o 
   0  -9  12        2.17        8.58      6.24 o 
   1  -9  12        1.58       -1.40      5.77 o 
   2  -9  12        0.63        0.62      5.77 o 
   3  -9  12       10.57       13.73      7.49 o 
  -4  -8  12       35.39       41.97     11.39 o 
  -3  -8  12        7.32        4.37      6.40 o 
  -2  -8  12       57.78       55.83      8.11 o 
  -1  -8  12       17.08       12.37      5.02 o 
   0  -8  12       24.36       16.85      7.64 o 
   1  -8  12       22.85        5.62      6.55 o 
   2  -8  12       99.86       75.82     11.70 o 
   3  -8  12       19.29       26.68      9.36 o 
   4  -8  12        0.01        2.81      7.49 o 
  -5  -7  12        3.35        5.93      8.27 o 
  -4  -7  12        3.65        0.16      6.55 o 
  -3  -7  12        2.19        5.11      4.33 o 
  -2  -7  12       10.93       13.58      4.63 o 
  -1  -7  12        7.46       11.62      4.52 o 
   0  -7  12        2.10        1.87      5.77 o 
   1  -7  12       69.46       55.38     10.14 o 
   2  -7  12        5.95       -2.34      5.15 o 
   3  -7  12      206.09      165.52     16.07 o 
   4  -7  12       11.70       17.16      8.74 o 
  -5  -6  12        2.80        6.24      7.18 o 
  -4  -6  12       22.92       23.09      8.89 o 
  -3  -6  12        3.90        5.23      4.19 o 
  -2  -6  12       15.97        9.87      5.85 o 
  -1  -6  12       39.19       38.09      7.72 o 
   0  -6  12       17.90       18.72      6.86 o 
   1  -6  12      149.66      138.53     14.20 o 
   2  -6  12       22.08       11.39      7.02 o 
   3  -6  12        0.67        2.65      5.93 o 
   4  -6  12        1.38        1.40      6.55 o 
   5  -6  12        4.98       10.30      7.49 o 
  -5  -5  12       11.23       19.81      8.74 o 
  -4  -5  12       59.64       60.53     11.23 o 
  -3  -5  12        0.60       -2.88      3.75 o 
  -2  -5  12        0.37        7.49      6.08 o 
  -1  -5  12       28.24       53.98      9.20 o 
   0  -5  12        3.63        2.96      5.46 o 
   1  -5  12       79.40       79.72     10.76 o 
   2  -5  12      430.96      364.90     22.31 o 
   3  -5  12        1.52       -0.94      5.93 o 
   4  -5  12       19.68       35.10      9.52 o 
   5  -5  12       13.46        7.80      8.11 o 
  -5  -4  12       18.10       12.95      7.64 o 
  -4  -4  12       50.81       45.25      6.74 o 
  -3  -4  12       44.02       76.76     10.30 o 
  -2  -4  12      135.20      138.07     13.10 o 
  -1  -4  12      175.23      206.55     15.60 o 
   0  -4  12       99.27      118.57     12.64 o 
   1  -4  12       23.84       26.68      7.49 o 
   2  -4  12      252.21      256.48     17.78 o 
   3  -4  12       14.95       15.60      7.80 o 
   4  -4  12       54.84       65.68     10.92 o 
   5  -4  12       29.22       42.59     10.30 o 
  -6  -3  12        5.09        6.24      7.02 o 
  -5  -3  12       29.48       36.82     10.45 o 
  -4  -3  12        2.62       -3.12      5.30 o 
  -3  -3  12        1.64       -1.87      4.84 o 
  -2  -3  12       76.02       71.45      9.98 o 
  -1  -3  12      184.60      197.82     15.13 o 
   0  -3  12      286.15      306.71     19.19 o 
   1  -3  12      634.77      749.77     34.01 o 
   2  -3  12       83.75       91.89     11.54 o 
   3  -3  12        1.84        8.11      6.24 o 
   4  -3  12       19.51       14.98      7.33 o 
   5  -3  12       12.23       14.51      7.18 o 
   6  -3  12       22.47        5.62      8.27 o 
  -6  -2  12        0.69       -2.50      5.77 o 
  -4  -2  12       24.78       22.15      7.02 o 
  -3  -2  12       84.11       82.68     10.30 o 
  -2  -2  12      210.75      215.76     15.60 o 
  -1  -2  12      251.82      304.84     19.03 o 
   0  -2  12        2.29        1.40      4.52 o 
   1  -2  12      226.38      238.54     17.00 o 
   2  -2  12      353.76      363.81     21.37 o 
   3  -2  12      180.32      218.25     16.85 o 
   4  -2  12      221.31      306.40     20.12 o 
   5  -2  12      148.27      180.03     16.38 o 
  -6  -1  12        1.57        3.12      7.18 o 
  -4  -1  12        3.35       -1.72      5.62 o 
  -3  -1  12       57.01       54.60      9.67 o 
  -2  -1  12      164.41      169.42     14.35 o 
  -1  -1  12      334.53      380.66     21.22 o 
   0  -1  12      198.36      214.35     15.44 o 
   1  -1  12      396.09      426.21     22.93 o 
   2  -1  12       54.66       53.98      9.52 o 
   3  -1  12        0.91        1.25      5.46 o 
   4  -1  12      194.83      236.20     17.16 o 
   5  -1  12        8.00       12.64      7.96 o 
  -5   0  12       36.15       22.78      8.27 o 
  -4   0  12      114.24      132.45     13.73 o 
  -3   0  12       25.29       40.41      9.05 o 
  -2   0  12      100.23      106.55     11.86 o 
  -1   0  12       55.95       66.62      9.67 o 
   0   0  12      412.50      442.44     22.93 o 
   1   0  12      449.01      495.48     25.12 o 
   2   0  12       88.48      101.25     11.86 o 
   3   0  12      108.28      128.39     12.95 o 
   4   0  12      232.37      259.13     18.41 o 
   5   0  12       56.07       57.41     10.45 o 
  -5   1  12        0.65        4.68      6.71 o 
  -4   1  12       63.46       60.69     10.14 o 
  -3   1  12      175.00      164.59     14.51 o 
  -2   1  12      636.48      722.47     32.61 o 
  -1   1  12      554.95      621.38     29.17 o 
   0   1  12       41.51       46.80      8.58 o 
   1   1  12        4.82        3.28      5.15 o 
   2   1  12     1234.56     1378.33     52.26 o 
   3   1  12      191.55      205.15     15.60 o 
   4   1  12      804.94      854.14     36.97 o 
   5   1  12      315.10      395.79     23.09 o 
   6   1  12       66.60       83.62     12.17 o 
  -5   2  12       68.66       77.85     11.70 o 
  -4   2  12       45.93       47.43      9.36 o 
  -3   2  12       42.27       56.32      9.36 o 
  -2   2  12       41.99       47.89      9.20 o 
  -1   2  12      571.81      558.82     26.99 o 
   0   2  12      142.58      163.34     13.73 o 
   1   2  12       79.86       95.79     10.61 o 
   2   2  12     1268.68     1325.75     50.08 o 
   3   2  12       84.73       99.69     11.08 o 
   4   2  12       32.64       30.42      8.27 o 
   5   2  12       16.02       21.69      7.33 o 
   6   2  12       90.74      129.02     14.51 o 
  -5   3  12       35.13       27.61      8.89 o 
  -4   3  12       55.08       66.62     10.61 o 
  -3   3  12      115.01      130.73     12.95 o 
  -2   3  12      186.84      173.79     14.51 o 
  -1   3  12       34.95       46.96      8.58 o 
   0   3  12        2.12        5.77      5.46 o 
   1   3  12        1.69        0.78      4.52 o 
   2   3  12     2131.67     2108.76     72.86 o 
   3   3  12     1603.38     1720.61     61.94 o 
   4   3  12     1053.01     1221.45     33.48 o 
   5   3  12      140.82      180.19     15.76 o 
   6   3  12       25.74       46.96     10.45 o 
  -5   4  12       33.03       58.81     10.92 o 
  -4   4  12        5.45        9.83      7.18 o 
  -3   4  12      108.25       77.54     10.92 o 
  -2   4  12       61.63       52.89      9.20 o 
  -1   4  12      189.41      181.59     14.20 o 
   0   4  12      186.05      196.88     14.51 o 
   1   4  12     1111.68     1094.71     43.06 o 
   2   4  12      292.33      279.10     17.16 o 
   3   4  12       28.54       33.27      5.09 o 
   4   4  12      464.93      531.35     18.31 o 
   5   4  12      158.53      192.51     15.60 o 
   6   4  12      237.36      301.56     21.06 o 
  -5   5  12       18.95       33.70     10.76 o 
  -4   5  12       42.13       27.93      9.05 o 
  -3   5  12       79.86       77.85     11.08 o 
  -2   5  12       73.62       64.28      9.67 o 
  -1   5  12        7.18        4.37      5.46 o 
   0   5  12      295.81      259.13     16.54 o 
   1   5  12      860.83      809.99     34.32 o 
   2   5  12      179.17      190.33     13.88 o 
   3   5  12     1254.96     1242.52     33.15 o 
   4   5  12      187.08      224.78     13.96 o 
   5   5  12       20.75       28.71      7.49 o 
   6   5  12       24.47       25.90      8.42 o 
  -5   6  12       50.94       52.42     13.10 o 
  -4   6  12        3.23       -5.77      6.40 o 
  -3   6  12      227.49      230.58     17.63 o 
  -2   6  12      296.04      298.29     18.88 o 
  -1   6  12      264.41      262.25     17.16 o 
   0   6  12      193.16      192.98     14.51 o 
   1   6  12       38.39       39.16      7.49 o 
   2   6  12       76.22       76.59      6.59 o 
   3   6  12      150.83      151.62      9.04 o 
   4   6  12      325.25      274.11     17.78 o 
   5   6  12      403.97      421.69     23.87 o 
   6   6  12       92.89       83.62     11.70 o 
  -4   7  12        9.54       11.86      8.42 o 
  -3   7  12        4.45        8.89      6.55 o 
  -2   7  12        4.28        1.25      5.15 o 
  -1   7  12      253.03      242.75     16.85 o 
   0   7  12      593.71      566.93     26.83 o 
   1   7  12      153.84      146.96     12.79 o 
   2   7  12     1417.77     1122.27     30.72 o 
   3   7  12      168.57      182.76     15.83 o 
   4   7  12        3.81        3.59      6.08 o 
   5   7  12       22.90       18.10      7.64 o 
   6   7  12       43.79       42.28      9.83 o 
  -4   8  12      115.51      125.43     16.38 o 
  -3   8  12       46.57       51.95     11.08 o 
  -2   8  12       67.21       68.96     10.92 o 
  -1   8  12        1.07       -1.87      5.46 o 
   0   8  12        0.08       11.08      6.08 o 
   1   8  12      127.32      101.74     12.40 o 
   2   8  12      374.56      315.87     13.13 o 
   3   8  12     1120.80      932.55     27.19 o 
   4   8  12      623.49      594.70     28.86 o 
   5   8  12       55.99       43.37      9.52 o 
  -3   9  12       70.27       83.31     13.57 o 
  -2   9  12      101.26       96.88     12.79 o 
  -1   9  12      168.21      169.42     15.13 o 
   0   9  12      626.83      542.32     19.14 o 
   1   9  12      811.95      629.24     32.61 o 
   2   9  12       60.37       65.67      7.33 o 
   3   9  12        8.74        1.56      5.30 o 
   4   9  12       79.08       77.38     11.08 o 
   5   9  12      243.96      263.34     18.72 o 
  -3  10  12       45.39       53.04     13.10 o 
  -2  10  12       58.61       61.47     12.01 o 
  -1  10  12       29.18       21.37      8.74 o 
   0  10  12      211.34      197.90     21.14 o 
   1  10  12      152.49      144.09      9.70 o 
   2  10  12      396.92      349.09     14.51 o 
   3  10  12      490.95      419.82     23.56 o 
   4  10  12      152.34      154.76     15.29 o 
  -2  11  12       87.02      112.95     15.76 o 
  -1  11  12      194.80      175.35     16.85 o 
   0  11  12      191.24      162.66     10.96 o 
   1  11  12       18.99       24.51     10.06 o 
   2  11  12       64.75       43.25      6.44 o 
   3  11  12      163.44      149.14     15.13 o 
  -1  12  12       53.67       48.31      8.27 o 
   0  12  12      274.09      261.30     13.82 o 
   1  12  12      125.69      102.51      9.50 o 
   2  12  12      171.66      150.11     10.57 o 
  -2  -9  13        0.09        7.05      5.07 o 
  -1  -9  13        0.09       -2.65      6.40 o 
   0  -9  13        0.86       -5.93      5.77 o 
   1  -9  13        0.08        3.90      6.24 o 
   2  -9  13        6.52       11.08      8.42 o 
  -3  -8  13       13.00       30.89      9.67 o 
  -2  -8  13       12.12        3.92      4.86 o 
  -1  -8  13        1.53        7.02      6.08 o 
   0  -8  13        1.39       -4.84      5.93 o 
   1  -8  13        1.23       -0.62      5.93 o 
   2  -8  13       12.71        9.20      7.02 o 
   3  -8  13       16.46        8.58      7.80 o 
  -4  -7  13        3.98       -1.72      7.02 o 
  -3  -7  13        0.05        5.02      4.58 o 
  -2  -7  13        9.25        5.14      4.63 o 
  -1  -7  13       14.23       15.65      8.74 o 
   0  -7  13       85.16       92.04     12.95 o 
   1  -7  13       49.34       60.53     10.76 o 
   2  -7  13       21.32        3.90      7.18 o 
   3  -7  13        2.78        7.02      7.02 o 
  -4  -6  13       16.75       24.18      8.89 o 
  -3  -6  13       13.97       10.17      9.05 o 
  -2  -6  13       23.71       27.70      6.40 o 
  -1  -6  13       10.47       14.78      5.24 o 
   0  -6  13      135.67      115.60     13.10 o 
   1  -6  13      271.39      212.79     17.94 o 
   2  -6  13       37.65       29.33      8.89 o 
   3  -6  13       48.72       45.71     10.61 o 
   4  -6  13        6.90        8.58      8.11 o 
  -5  -5  13       10.62        2.50      7.18 o 
  -4  -5  13        1.86        4.84      7.02 o 
  -3  -5  13       19.99       24.24      5.84 o 
  -2  -5  13       12.19       23.56      8.27 o 
  -1  -5  13       13.99       27.46      7.96 o 
   0  -5  13       76.28       93.29     12.32 o 
   1  -5  13        3.96       -1.09      5.15 o 
   2  -5  13       17.74       17.94      8.11 o 
   3  -5  13       19.01       26.99      9.05 o 
   4  -5  13       67.67      102.97     13.73 o 
  -5  -4  13        5.69        4.99      7.18 o 
  -4  -4  13        0.43        1.48      6.01 o 
  -3  -4  13        0.94       -6.24      5.46 o 
  -2  -4  13        2.71       -1.72      5.93 o 
  -1  -4  13      148.73      131.83     13.73 o 
   0  -4  13      233.66      264.12     18.72 o 
   1  -4  13        7.40        0.31      5.46 o 
   2  -4  13       18.23       16.07      7.33 o 
   3  -4  13       40.19       48.05     10.61 o 
   4  -4  13        4.99       11.23      8.74 o 
   5  -4  13       54.88       58.81     12.17 o 
  -5  -3  13        0.03       -3.28      6.71 o 
  -4  -3  13        4.41       -2.65      6.24 o 
  -3  -3  13       62.25       76.60     11.23 o 
  -2  -3  13       64.41       73.95     10.61 o 
  -1  -3  13        0.34       -2.65      5.15 o 
   0  -3  13       36.51       18.88      7.80 o 
   1  -3  13       76.50       69.74     11.23 o 
   2  -3  13      136.78      129.49     14.35 o 
   3  -3  13       41.80       50.39     10.76 o 
   4  -3  13      120.05      121.53     14.51 o 
   5  -3  13       35.56       36.51     10.45 o 
  -4  -2  13        3.60       -2.50      5.77 o 
  -3  -2  13        0.54       -3.59      5.30 o 
  -2  -2  13       23.81       23.25      7.33 o 
  -1  -2  13      173.69      211.55     16.22 o 
   0  -2  13      444.60      521.69     26.99 o 
   1  -2  13      144.65      170.83     15.60 o 
   2  -2  13        4.52        2.65      5.93 o 
   3  -2  13        0.16        4.99      6.86 o 
   4  -2  13       82.44       96.41     13.10 o 
   5  -2  13        0.19       -3.12      6.40 o 
  -4  -1  13       72.79       97.04     12.32 o 
  -3  -1  13       39.50       47.43      9.36 o 
  -2  -1  13        2.94        7.49      6.55 o 
  -1  -1  13        0.05       -1.40      5.46 o 
   0  -1  13       22.86       22.62      7.64 o 
   1  -1  13     1308.75     1540.11     58.35 o 
   2  -1  13        1.91        8.74      6.71 o 
   3  -1  13      430.47      469.27     25.59 o 
   4  -1  13       37.84       36.97      9.36 o 
   5  -1  13        6.04        9.67      8.42 o 
  -5   0  13       11.03        4.68      7.64 o 
  -4   0  13        2.42        7.02      7.33 o 
  -3   0  13       62.67       70.67     11.23 o 
  -2   0  13      246.06      299.53     19.34 o 
  -1   0  13      564.69      639.01     30.27 o 
   0   0  13      101.45      120.75     12.48 o 
   1   0  13      122.66      140.41     14.04 o 
   2   0  13       64.07       54.60      9.83 o 
   3   0  13       77.47       94.07     12.32 o 
   4   0  13      303.12      330.89     21.53 o 
   5   0  13      235.53      214.98     18.56 o 
  -5   1  13       12.70        8.89      7.64 o 
  -4   1  13       31.14       36.35      9.52 o 
  -3   1  13       31.37       32.61      9.36 o 
  -2   1  13       67.82       56.01      9.98 o 
  -1   1  13      412.17      429.02     23.40 o 
   0   1  13      636.15      783.63     34.63 o 
   1   1  13      805.01      816.86     35.57 o 
   2   1  13      204.09      201.25     15.91 o 
   3   1  13      211.25      247.58     18.10 o 
   4   1  13        8.96        1.87      6.71 o 
   5   1  13       58.28       71.30     11.54 o 
  -5   2  13        1.05        3.90      7.96 o 
  -4   2  13      125.62      135.26     14.66 o 
  -3   2  13      112.20      134.79     14.04 o 
  -2   2  13       50.70       51.33      9.98 o 
  -1   2  13       23.66       30.11      8.42 o 
   0   2  13      161.49      170.05     14.51 o 
   1   2  13      767.64      832.46     35.88 o 
   2   2  13      482.96      540.72     26.99 o 
   3   2  13      355.27      385.34     22.15 o 
   4   2  13      285.91      318.72     20.59 o 
  -5   3  13        8.17       16.69      8.11 o 
  -4   3  13        3.84        7.80      7.33 o 
  -3   3  13       59.38       49.14      9.83 o 
  -2   3  13      139.84      147.74     14.20 o 
  -1   3  13      108.78      135.41     13.42 o 
   0   3  13       22.56       24.65      7.64 o 
   1   3  13      337.31      343.84     20.28 o 
   2   3  13       85.29       65.06      9.67 o 
   3   3  13        6.95       14.35      7.33 o 
   4   3  13      106.17       97.35     12.32 o 
  -5   4  13       29.72       14.66      9.36 o 
  -4   4  13       26.51       14.82      8.42 o 
  -3   4  13       37.05       37.60      8.89 o 
  -2   4  13        0.57       -4.99      4.52 o 
  -1   4  13       31.63       22.00      7.18 o 
   0   4  13      488.25      461.78     24.34 o 
   1   4  13      164.71      207.33     15.76 o 
   2   4  13     1006.04     1014.99     41.34 o 
   3   4  13     1110.28     1148.84     45.55 o 
   4   4  13       74.22       55.85      9.83 o 
   6   4  13        0.06        6.86      7.18 o 
  -4   5  13       12.57       10.30      7.96 o 
  -3   5  13      118.60      113.73     13.57 o 
  -2   5  13      125.50      135.26     13.88 o 
  -1   5  13      424.49      367.40     21.69 o 
   0   5  13      255.31      242.12     17.00 o 
   1   5  13        6.51        1.56      5.30 o 
   2   5  13      274.93      257.57     17.32 o 
   3   5  13       66.44       83.00     10.76 o 
   4   5  13      378.33      435.42     23.87 o 
   5   5  13      764.68      834.49     37.44 o 
  -4   6  13       19.22       16.07      9.36 o 
  -3   6  13        0.10        4.68      6.40 o 
  -2   6  13       58.15       67.55     10.76 o 
  -1   6  13       81.74       78.16     10.92 o 
   0   6  13      142.28      149.14     13.73 o 
   1   6  13      790.72      690.96     31.67 o 
   2   6  13      391.28      379.72     21.84 o 
   3   6  13      187.03      201.25     15.60 o 
   5   6  13       34.50       39.47      8.89 o 
  -4   7  13       67.10       50.70     12.17 o 
  -3   7  13       80.33       77.38     12.32 o 
  -2   7  13       46.75       44.93      9.52 o 
  -1   7  13       38.88       37.75      8.89 o 
   0   7  13        2.04       10.14      6.24 o 
   1   7  13      458.67      369.27     21.06 o 
   2   7  13      719.17      673.33     30.89 o 
   3   7  13      539.39      589.40     28.08 o 
   4   7  13      194.80      214.51     15.76 o 
   5   7  13       91.14       79.72     11.54 o 
  -3   8  13       31.17       28.24      9.20 o 
  -2   8  13       79.50       64.12     11.08 o 
  -1   8  13      180.27      175.35     15.44 o 
   0   8  13      676.15      554.14     27.77 o 
   1   8  13      180.49      152.42     14.04 o 
   2   8  13       56.38       50.23      9.36 o 
   3   8  13        4.02        3.80      4.24 o 
   4   8  13       64.92       48.99      9.52 o 
   5   8  13      206.13      227.93     17.94 o 
  -3   9  13       24.70       39.31     11.23 o 
  -2   9  13       13.60       13.10      8.27 o 
  -1   9  13       24.96       39.00      9.52 o 
   0   9  13      431.47      369.58     22.00 o 
   1   9  13      535.44      543.06     27.30 o 
   2   9  13      216.40      226.06     16.22 o 
   3   9  13      221.36      220.44     16.54 o 
   4   9  13      113.42      105.46     12.48 o 
  -2  10  13      114.19      115.45     14.51 o 
  -1  10  13      277.87      245.71     19.03 o 
   0  10  13       74.92       50.86     10.14 o 
   1  10  13        1.27        1.72      6.24 o 
   2  10  13       55.50       53.98      6.78 o 
   3  10  13      138.98      139.31     14.20 o 
  -1  11  13       64.08       76.76     12.64 o 
   0  11  13      252.70      246.80     18.88 o 
   1  11  13      151.81      121.69     13.73 o 
   2  11  13      160.26      145.77     11.23 o 
  -2  -8  14        7.95        6.94      5.30 o 
  -1  -8  14        2.30        2.96      7.02 o 
   0  -8  14       28.07       14.04      8.11 o 
   1  -8  14       20.55       13.10      8.27 o 
  -3  -7  14        0.17       -1.07      4.72 o 
  -2  -7  14        2.28        4.00      4.84 o 
  -1  -7  14        6.85        9.36      7.80 o 
   0  -7  14        0.21       -2.65      6.55 o 
   1  -7  14      148.63      121.53     14.82 o 
   2  -7  14        3.96        3.28      7.18 o 
  -3  -6  14        0.61       -4.92      4.22 o 
  -2  -6  14       19.01       20.41      6.45 o 
  -1  -6  14       61.56       57.26      7.78 o 
   0  -6  14        2.38       10.14      7.02 o 
   1  -6  14        2.85        3.12      7.02 o 
   2  -6  14        0.11       -1.72      6.24 o 
   3  -6  14        5.33       -6.40      6.55 o 
  -4  -5  14        3.20        8.27      7.64 o 
  -3  -5  14        2.72        2.32     10.92 o 
  -2  -5  14        6.28        1.09      6.40 o 
  -1  -5  14        8.99       -2.18      5.93 o 
   0  -5  14      149.58      170.52     16.54 o 
   1  -5  14       10.93       10.30      7.18 o 
   2  -5  14        3.16        7.64      7.64 o 
   3  -5  14        0.47       -3.59      6.86 o 
   4  -5  14        0.16        7.64      8.27 o 
  -4  -4  14        7.68        0.31      7.49 o 
  -3  -4  14       14.35       11.23      7.64 o 
  -2  -4  14       54.35       69.58     11.70 o 
  -1  -4  14       42.51       37.75      9.36 o 
   0  -4  14       68.20       52.89     10.45 o 
   1  -4  14       34.45       32.92      9.36 o 
   2  -4  14       16.99       21.06      8.11 o 
   3  -4  14       45.63       57.57     11.86 o 
   4  -4  14      119.87      150.39     16.69 o 
  -4  -3  14        3.10        3.12      7.02 o 
  -3  -3  14       44.58       67.24     11.39 o 
  -2  -3  14      123.08      117.79     13.42 o 
  -1  -3  14       73.62       69.27     11.23 o 
   0  -3  14        6.41       12.01      7.49 o 
   1  -3  14       43.24       51.17     10.45 o 
   2  -3  14       61.60       66.15     11.86 o 
   3  -3  14       57.00       31.67      9.83 o 
   4  -3  14       24.56       17.47      8.42 o 
  -4  -2  14       19.60       19.34      8.42 o 
  -3  -2  14       12.29        4.37      6.55 o 
  -2  -2  14        0.55        1.87      5.93 o 
  -1  -2  14       18.48       18.56      7.49 o 
   0  -2  14      241.04      261.62     18.88 o 
   1  -2  14      139.37      148.68     15.13 o 
   2  -2  14       75.79      104.68     13.26 o 
   3  -2  14       85.58       96.88     13.42 o 
   4  -2  14       37.35       67.86     12.32 o 
   5  -2  14       12.00        7.80      8.27 o 
  -4  -1  14        5.65       -1.40      6.86 o 
  -3  -1  14       40.70       31.20      8.74 o 
  -2  -1  14      148.80      157.26     15.13 o 
  -1  -1  14      171.14      193.29     16.69 o 
   0  -1  14       37.26       35.41      9.20 o 
   1  -1  14       21.04       29.33      8.74 o 
   2  -1  14       56.21       59.91     10.92 o 
   3  -1  14       29.88       47.74     10.14 o 
   4  -1  14      110.89      140.09     15.29 o 
   5  -1  14        9.57        3.59      7.96 o 
  -4   0  14       23.84       24.18      9.52 o 
  -3   0  14        6.93        7.33      7.33 o 
  -2   0  14      158.88      181.28     16.38 o 
  -1   0  14       54.59       56.63     10.14 o 
   0   0  14      105.82      104.21     12.48 o 
   1   0  14      284.91      318.57     21.06 o 
   2   0  14       62.09       70.05     11.08 o 
   3   0  14        0.90        9.98      7.64 o 
   4   0  14        2.78       -0.16      7.33 o 
   5   0  14       39.83       46.65     11.54 o 
  -4   1  14       62.19       82.84     13.26 o 
  -3   1  14      110.15      111.86     13.88 o 
  -2   1  14       15.74       14.51      7.49 o 
  -1   1  14        0.05       -3.59      4.99 o 
   0   1  14      418.11      432.14     24.34 o 
   1   1  14      198.59      225.28     17.94 o 
   2   1  14      402.69      433.70     24.49 o 
   3   1  14      408.04      523.72     27.93 o 
   4   1  14      249.02      295.32     20.59 o 
   5   1  14       58.13       73.01     12.32 o 
  -4   2  14       11.73       -1.72      7.49 o 
  -3   2  14      110.27       96.88     13.26 o 
  -2   2  14       22.42       16.07      8.11 o 
  -1   2  14       60.83       50.23      9.83 o 
   0   2  14      301.86      351.64     21.84 o 
   1   2  14      175.78      207.96     16.38 o 
   2   2  14      134.71      156.48     15.13 o 
   3   2  14       48.37       53.20     10.14 o 
   4   2  14      116.00      117.16     13.73 o 
  -4   3  14        9.51        7.64      8.74 o 
  -3   3  14        2.24        0.31      7.02 o 
  -2   3  14        4.93       -1.09      6.55 o 
  -1   3  14        0.55       -0.78      6.40 o 
   0   3  14      979.95      962.57     40.87 o 
   1   3  14      858.21      888.78     38.53 o 
   2   3  14      582.60      671.77     31.51 o 
   3   3  14      130.29      186.90     16.38 o 
   4   3  14      109.43      117.32     13.88 o 
  -4   4  14       11.89       11.54      8.74 o 
  -3   4  14       37.96       33.23      9.83 o 
  -2   4  14       53.85       49.77     10.30 o 
  -1   4  14      317.34      305.62     20.44 o 
   0   4  14      140.37      153.51     15.13 o 
   1   4  14       10.02        6.40      6.08 o 
   2   4  14      260.86      278.47     18.72 o 
   3   4  14      217.10      253.82     18.25 o 
   4   4  14      266.97      353.20     22.15 o 
  -4   5  14        3.26       -3.43      7.49 o 
  -3   5  14        0.01       -3.90      6.40 o 
  -2   5  14       47.79       43.53      9.83 o 
  -1   5  14      279.01      289.24     19.66 o 
   0   5  14       66.78       68.18     11.08 o 
   1   5  14      787.01      826.22     37.13 o 
   2   5  14      131.38      163.96     14.82 o 
   3   5  14       12.79       24.03      7.96 o 
   4   5  14       29.49       46.18      9.67 o 
  -3   6  14       99.40      107.49     13.88 o 
  -2   6  14       49.95       41.03      9.83 o 
  -1   6  14        0.56        7.02      6.24 o 
   0   6  14       61.82       49.61      9.67 o 
   1   6  14       21.02       42.28      9.52 o 
   2   6  14      244.91      226.99     17.47 o 
   3   6  14      631.53      656.32     31.05 o 
  -3   7  14       45.77       62.40     12.01 o 
  -2   7  14       56.31       60.37     11.08 o 
  -1   7  14       52.14       52.89      9.98 o 
   0   7  14      716.66      568.65     29.02 o 
   1   7  14      161.27      171.30     15.44 o 
   2   7  14        1.21       -0.62      6.40 o 
   3   7  14       22.68       33.39      8.89 o 
  -2   8  14        0.54       -0.31      6.55 o 
  -1   8  14       89.51       97.66     12.95 o 
   0   8  14      128.53      110.92     13.10 o 
   1   8  14      479.30      407.18     23.40 o 
   2   8  14      363.76      348.83     21.53 o 
   3   8  14      111.88      106.40     12.79 o 
  -1   9  14      217.11      192.83     17.47 o 
   0   9  14       75.88       61.47     11.08 o 
   1   9  14        0.84        7.64      6.55 o 
   2   9  14       95.52       66.30     11.23 o 
   0  10  14      199.74      156.63     15.91 o 
   1  10  14      227.69      218.88     17.78 o 
   2  10  14       71.22       83.31     11.86 o 
   0  -7  15        3.84        7.33      8.74 o 
  -2  -6  15       22.56       36.51      9.98 o 
  -1  -6  15      107.97      114.32     10.21 o 
   0  -6  15       15.16       16.22      8.42 o 
   1  -6  15       17.55       25.90      9.83 o 
   2  -6  15        0.35        2.34      8.89 o 
  -3  -5  15       16.37       13.75      9.28 o 
  -2  -5  15       19.04       21.37      9.05 o 
  -1  -5  15       25.92       11.86      7.80 o 
   0  -5  15       14.21       27.30      9.20 o 
   1  -5  15        9.11       20.12      8.27 o 
   2  -5  15       44.56       38.22     11.23 o 
  -3  -4  15       25.90       19.97      8.58 o 
  -2  -4  15       16.21       26.83      9.36 o 
  -1  -4  15        1.00        3.90      6.71 o 
   0  -4  15       17.00       16.22      8.11 o 
   1  -4  15        8.87        8.89      7.80 o 
   2  -4  15        2.58        4.68      6.86 o 
   3  -4  15       74.13       61.47     13.10 o 
  -3  -3  15        0.60        6.24      7.18 o 
  -2  -3  15        1.53        4.21      6.86 o 
  -1  -3  15       31.24       33.54      9.52 o 
   0  -3  15       77.23       54.76     10.92 o 
   1  -3  15        7.35       24.49      8.74 o 
   2  -3  15      140.28      186.27     18.10 o 
   3  -3  15       37.72       39.00     11.08 o 
  -3  -2  15       12.22       13.57      8.42 o 
  -2  -2  15       59.67       81.59     12.79 o 
  -1  -2  15       38.30       49.61     10.30 o 
   0  -2  15       49.86       51.33     10.76 o 
   1  -2  15        0.02       -8.11      6.08 o 
   2  -2  15       41.56       40.41     10.30 o 
   3  -2  15        1.80       -5.15      6.71 o 
   4  -2  15        0.44       -4.84      7.18 o 
  -4  -1  15        3.71       -0.47      6.86 o 
  -3  -1  15        5.47        0.78      7.02 o 
  -2  -1  15        6.47       -0.31      6.86 o 
  -1  -1  15      604.62      729.65     35.41 o 
   0  -1  15        4.05        6.40      5.93 o 
   1  -1  15      104.73      122.62     14.35 o 
   2  -1  15       34.73       60.22     11.39 o 
   3  -1  15        3.71        5.46      7.96 o 
   4  -1  15        6.68        1.09      7.18 o 
  -4   0  15       43.55       67.24     12.95 o 
  -3   0  15       93.88      117.32     14.66 o 
  -2   0  15        7.49       10.30      7.49 o 
  -1   0  15       63.37       67.08     11.08 o 
   0   0  15       58.16       36.82      9.83 o 
   1   0  15       69.64       56.94     10.76 o 
   2   0  15      255.00      255.70     19.66 o 
   3   0  15      134.88      174.10     17.16 o 
   4   0  15       89.22      112.17     15.13 o 
  -4   1  15       11.33       16.54      9.83 o 
  -3   1  15       42.20       46.33     11.08 o 
  -2   1  15       81.45       99.53     13.42 o 
  -1   1  15      115.23       97.82     12.95 o 
   0   1  15       75.14       73.17     11.70 o 
   1   1  15       21.71       21.22      8.27 o 
   2   1  15        0.01        0.16      6.86 o 
   3   1  15       15.18       16.85      8.11 o 
   4   1  15      281.58      300.94     21.69 o 
  -3   2  15        5.22       -1.25      7.18 o 
  -2   2  15       16.43       34.32      9.83 o 
  -1   2  15      393.06      398.44     23.87 o 
   0   2  15       51.76       52.73     10.61 o 
   1   2  15      139.60      136.66     14.51 o 
   2   2  15      471.44      554.61     29.49 o 
   3   2  15      118.63      122.47     14.20 o 
   4   2  15       20.30       32.14     10.14 o 
  -3   3  15        2.87        4.68      7.80 o 
  -2   3  15        2.46        1.56      7.33 o 
  -1   3  15      138.08      171.30     16.54 o 
   0   3  15      134.54      126.68     14.04 o 
   1   3  15       12.40        8.74      7.02 o 
   2   3  15       41.53       49.30     10.30 o 
   3   3  15       51.95       65.52     10.92 o 
   4   3  15      123.01      121.22     14.82 o 
  -3   4  15        5.24        6.86      8.11 o 
  -2   4  15      131.99      100.16     14.04 o 
  -1   4  15       69.94       73.95     12.01 o 
   0   4  15      323.97      340.56     22.15 o 
   1   4  15      286.13      283.47     19.81 o 
   2   4  15      131.78      153.04     15.29 o 
   3   4  15       33.48       33.23      9.36 o 
   4   4  15        6.75       -0.31      7.33 o 
  -3   5  15       60.81       54.91     11.86 o 
  -2   5  15       45.27       41.81     10.61 o 
  -1   5  15       13.24       16.54      8.42 o 
   0   5  15       51.62       54.76     11.08 o 
   1   5  15       55.92       64.12     11.08 o 
   2   5  15      472.31      532.77     28.08 o 
   3   5  15      491.00      522.94     28.08 o 
   4   5  15      145.54      187.21     16.85 o 
  -2   6  15       21.95        7.96      8.27 o 
  -1   6  15      277.78      246.34     19.19 o 
   0   6  15      175.26      164.43     16.54 o 
   1   6  15       51.32       38.22      9.83 o 
   2   6  15        7.76       14.82      7.33 o 
   3   6  15        6.72        0.62      6.86 o 
  -2   7  15        0.65       10.14      7.80 o 
  -1   7  15      122.26      110.14     14.04 o 
   0   7  15      234.72      243.06     19.03 o 
   1   7  15      236.40      261.16     19.34 o 
   2   7  15      214.96      185.49     17.00 o 
   3   7  15       95.67       99.38     13.10 o 
  -1   8  15       75.73       76.44     12.64 o 
   0   8  15       25.18       12.17      8.42 o 
   1   8  15        6.03        5.46      6.71 o 
   2   8  15       47.05       47.27     10.61 o 
  -1  -4  16        8.87       -6.86      7.18 o 
   0  -4  16       15.00       12.01      8.58 o 
   1  -4  16       33.00       33.39     10.30 o 
  -2  -3  16       18.25       25.43      9.67 o 
  -1  -3  16       10.85        5.77      7.80 o 
   0  -3  16       19.19       34.01      9.67 o 
   1  -3  16       29.09       22.62      9.36 o 
   2  -3  16       10.33       10.61      8.42 o 
  -2  -2  16       81.34       83.31     12.95 o 
  -1  -2  16        2.93        4.52      7.33 o 
   0  -2  16       31.43       42.59     10.92 o 
   1  -2  16       54.16       73.95     12.79 o 
   2  -2  16       20.49       23.71      9.83 o 
  -2  -1  16       14.41        0.78      7.18 o 
  -1  -1  16       46.68       47.89     10.92 o 
   0  -1  16       41.22       35.88     10.45 o 
   1  -1  16       12.05        1.09      7.64 o 
   2  -1  16       24.64       30.73     10.45 o 
   3  -1  16       14.94       17.00      9.20 o 
  -2   0  16       23.76       16.69      8.89 o 
  -1   0  16       44.66       52.57     11.23 o 
   0   0  16        0.10        3.28      6.86 o 
   1   0  16        4.01       -2.65      6.71 o 
   2   0  16        0.08       -4.68      6.55 o 
   3   0  16       20.58       22.62     10.14 o 
  -2   1  16      105.57      145.24     16.22 o 
  -1   1  16       50.35       37.75      9.67 o 
   0   1  16      192.64      206.87     18.72 o 
   1   1  16      255.55      268.49     20.91 o 
   2   1  16      162.50      198.13     18.41 o 
   3   1  16       54.04       57.25     11.39 o 
  -2   2  16       62.51       57.88     11.70 o 
  -1   2  16       70.91       58.19     11.23 o 
   0   2  16       61.37       74.10     12.48 o 
   1   2  16       12.85       -0.47      6.24 o 
   2   2  16       82.14       64.28     11.70 o 
   3   2  16      307.31      302.50     21.69 o 
  -2   3  16      207.31      186.27     18.56 o 
  -1   3  16      140.82      140.87     15.29 o 
   0   3  16      216.10      245.71     19.34 o 
   1   3  16      102.00      103.28     13.88 o 
   2   3  16       77.76       91.73     13.42 o 
   3   3  16       12.69       23.56      9.52 o 
  -2   4  16       52.59       61.00     12.79 o 
  -1   4  16        8.96        6.55      7.96 o 
   0   4  16       96.13      119.35     13.88 o 
   1   4  16       66.57       67.40     12.01 o 
   2   4  16      148.37      196.88     18.10 o 
   3   4  16       57.05       74.57     12.79 o 
  -1   5  16      156.28      174.10     17.94 o 
   0   5  16       68.03       71.30     12.79 o 
   1   5  16       18.76       22.78      8.58 o 
   2   5  16       49.40       61.00     11.39 o 
   0   6  16      153.25      147.74     16.54 o 
   1   6  16      293.28      313.26     21.84 o 
   2   6  16       57.22       53.67     11.08 o 
   0   0  17       39.35       36.04     10.45 o 
   0   1  17        3.15        2.81      7.18 o 
   1   1  17       11.43       14.98      8.58 o 
   0   2  17      146.54      166.93     17.32 o 
   1   2  17       32.55       37.13     10.61 o 
                                                 
